# Supplementary material for: RNA-Sequencing Analyses Demonstrate the Involvement of Canonical Transient Receptor Potential Channels in Rat Tooth Germ Development
Source: Front Physiol. 2017 Jun 29;8:455. doi: 10.3389/fphys.2017.00455 (PMC5489664; doi:10.3389/fphys.2017.00455)
Supplement: Supplementary file 1 [file Table1.XLS]

## Sheet: merged_expression
id	E14.5	E16.5	E18.5	P1	P7
UBE2Q1	774.924	943.803	1434.91	1292.53	835.747
RNF14	244.692	816.826	521.839	409.746	449.209
UBE2Q2	17.8252	62.4787	23.1393	46.8947	91.6262
RNF10	1313.56	364.944	793.94	694.59	560.042
RNF11	490.487	434.74	1097.78	1352.79	573.799
NCBP2	0	8.06195	0	0	3.74743
HSPA2	0	0	3.63833	19.3254	2.88139
B2M	16.4699	0	156.838	0	16.932
MZT2A	0	0	0	21.5809	0
ATRX	65.8975	108.294	79.8817	58.2471	81.8461
ASS1	4.68319	0	22.8156	26.8685	0
SQLE	0	2.68032	4.92327	0	0
NCBP1	0	0	0	12.9413	0
CCZ1B	0	0	11.7025	10.6055	0
RBM14	949.794	507.842	567.872	533.854	569.17
LRRTM4	0	0	0	15.5505	0
ZNF703	8.04267	7.04756	7.83029	0	0
RAD51C	0	0	15.4325	0	0
NR0B1	0	0	0	0	6.48807
ZNF700	4.84253	0	0	0	0
ZNF706	765.495	590.937	547.03	1184.7	434.184
ZNF704	12.8356	0	0	0	0.455994
ZC3H10	0	23.1225	0	4.36345	0
ZC3H13	0	0	0	73.1113	0
ZC3H15	50.0611	100.268	74.2692	50.1039	66.17
ZC3H14	257.985	287.386	286.568	395.988	286.793
RNF111	46.6864	37.727	66.0422	81.8771	28.7615
KDM2A	247.125	838.63	342.345	256.147	204.763
ABCD2	1.04435	0	0	0	0
NIPA1	0.99019	0	0	0	0
SIRPG	0	12.0636	0	0	0
DHX9	0	228.731	0	0	0
HSPA8	11.7539	14.9531	57.9537	26.4836	49.588
NSRP1	0	0	14.7888	0	0
C2CD5	243.139	284.074	315.624	207.533	326.233
SP1	183.338	376.474	391.238	235.902	225.938
SP2	4.34839	0	0	0	0
SP3	767.644	866.703	610.752	715.066	756.591
SP4	22.3474	9.94659	27.9189	16.1426	28.4444
COX6B1	29.5723	0	76.7771	40.7811	0
SPPL3	0	0	0	2.20697	0
OPA1	0	0	0	18.7342	0
TRAF5	0	0	0	0	1.36386
RAB40C	0	0	3.67937	0	0
TRAPPC9	0	0.250555	2.01013	0	0
TRAPPC8	1.50709	0	0	48.7479	10.1002
RP11-190A12.7	11.8128	9.20111	107.342	27.1504	16.1923
AC090587.2	26.3717	0	0	36.3674	13.5558
RP11-666A8.8	0	0	13.7654	29.2466	0
TRAPPC5	0	38.9439	0	0	0
PRPH	0	0	0	386.426	0
RP11-127H5.1	0	0	9.10686	9.67444	4.32733
SPPL2A	9.28722	0	0	0	0
ITGA9	3.05045	0	0	0	0
RP4-559A3.7	4.28399	0	0	0	0
ATP2A2	0	0	0	6.32425	0
ATP2A3	0	0	0	0	19.2378
ITGA1	1.03779	0	12.2553	0	0
ITGA5	0	0	0	2.05223	0
ITGA6	0	0	0	2.60831	1.27249
DENND4A	0	0	0	1.53267	0
DENND4B	2.72259	0	0	0	3.62994
RP11-566K19.6	0.99019	0	0	0	0
LILRB4	0	0	0	0	8.93984
LILRB3	0	0	3.13725	0	0
GAP43	0	0	0	94.3953	0
CTD-2553C6.1	0	7.77172	0	0	0
DGAT1	0	0	0	22.1748	0
DGAT2	2.55849	0	0	0	0
AP002348.1	0	2.68032	0	30.3514	0
PSMG4	10.2077	0	30.6082	0	0
MIR5090	10.0606	0	0	0	0
SOBP	10.0346	62.3458	6.51307	15.5677	9.0266
FBXL17	0	0	3.28474	90.5838	1.30068
FAM169A	23.7766	55.5594	0	44.7768	24.4437
TPRN	0	0	0	0	4.83984
THSD4	0	0	0.911223	8.70307	0
PABPC1P4	3.80178	0	0	0	0
FAM212B	22.5626	0	0	0	0
GTF2IRD1	3.06234	0	0	0	0
PPIG	0	0	0	16.9062	0
COL4A5	22.4591	45.9685	29.1547	54.257	23.0892
HMGB3P1	0	0	0	0	18.4298
GRN	0	5.50037	6.11126	0	38.0542
KCNH1	2.20937	0	0	3.04679	4.54271
KCNH2	0	4.82184	0	5.92885	1.43699
NOG	3.76307	8.79325	9.76987	15.5681	15.4746
ITGAV	0	0	0	0	57.6149
COX7C	50.0733	0	0	0	0
SNORD45C	5.72966	0	0	0	0
SNORD45B	5.72966	0	0	0	0
SNORD45A	5.72966	0	0	0	0
CTC-575D19.1	0	0	0	0	7.64432
ITGAM	0	0	1.81408	0	0
SERBP1	1005.59	932.886	485.722	681.85	917.025
HLF	6.84227	10.659	14.8035	9.4357	0
FAM134C	183.271	107.486	278.744	276.847	281.451
PPP4C	21.2081	12.3894	41.2961	14.6233	32.7046
FAM134A	0	22.4163	0	46.883	0
C9orf114	1.54603	0	0	0	0
SMAD9	0	0	0	0	1.25008
TRERF1	0.889397	3.11741	0	0	0.914349
RP11-262D11.1	3.63613	2.5669	0	0	5.60721
SMAD4	318.913	406.479	648.196	604.615	376.423
SMAD5	0	0	0	13.5447	0
SMAD6	0	0	53.8322	49.0177	0
SMAD7	109.751	107.818	290.894	302.198	152.236
SMAD1	0	0	0	2.82153	0
SMAD2	0	0	0	73.7442	0
SMAD3	0	0	1.35367	0	0
SETP14	183.511	163.626	75.2274	53.2772	109.224
HMGXB3	1.32217	0	0	0	0
FOXM1	13.354	0	0	0	0
FKTN	0	0	0	1.27151	0
NECAP1	0	0	12.7337	0	0
PTPLB	0	0	0	4.2947	0
TMEM9	0	0	0	0	9.02731
PRR14L	3.59297	0	0	0	0
DLX6-AS1	2703.06	2146.78	2642.41	838.312	2683.1
GDAP1	0	0	8.10569	8.61649	0
ZSWIM5	0	0	1.45719	0	0
RAD21L1	0	0	0	3.63057	0
PLRG1	137.237	160.342	203.601	134.179	48.1156
CKS1B	0	28.4252	0	0	0
RP11-1H15.1	0	0	0	3.6015	0
CRBN	0	0	0	25.2993	0
ADIRF-AS1	1.51289	0	0	0	0
C14orf119	69.9721	87.2969	60.9522	42.927	51.5555
TUG1	0	5.33253	0	0	0
MIR3620	3.77891	0	0	58.389	13.509
DIP2C	3.27563	5.74068	7.44131	7.90508	7.57694
ILDR2	0	0	0	5.01515	0
ILDR1	0	0	5.51229	0	0
SNORD18A	95.0152	20.3882	47.63	23.7643	14.4022
HERC2P8	0	0	0	3.04097	0
SNORD18C	95.0152	20.3882	47.63	23.7643	14.4022
DRAP1	13.978	0	0	0	0
TCEA3	0	0	0	13.6984	0
SULT1A3	0	0	0	0	5.29004
SULT1A2	0	5.57134	0	0	0
ABCD1	0	0	18.3081	0	0
COX4I1	19.1277	0	30.4938	0	0
PRKAR1A	8.60129	0	0	0	18.589
CHTF18	0	0	0	0	14.3383
NOL4	19.5443	0	0	5.31351	0
EDA	34.5711	20.4336	7.03974	36.1467	31.7805
LAPTM4B	0	0	0	0	2.18898
CADPS2	0	3.64184	2.11796	0	0
RLF	0	0	0	4.31481	0
ATP1A3	0	0	0	11.4088	1.94214
CLPTM1	20.5681	0	3.84776	0	0
ATP1A1	0	16.5523	22.8537	2.58651	1.92822
RAB7L1	9.31776	0	0	0	2.11792
CDC45	4.27234	0	0	0	0
CDC40	0	0	0	0	3.68121
AC005954.3	0	0	0	0	4.14951
CDC42	31.7585	0	0	421.187	54.4158
DHX8	0	0	15.7911	0	0
IPO11	0	0	0	72.9828	0
CUEDC2	0	0	0	166.107	0
CBLB	0	0	0	0	2.14251
CPEB4	16.4749	45.2909	181.156	221.848	41.8446
CPEB1	17.0049	39.7358	22.0745	12.0901	9.01535
CPEB3	4.07191	1.97271	12.3337	17.463	0.867903
CPEB2	57.0414	76.364	215.97	283.468	57.2609
BEGAIN	0	2.99412	0	0	0
FIZ1	0	0	0	3.56746	0
TSTD2	2.72584	0	0	0	0
ZNF780A	0	0	0	2.61303	0
ZNF780B	0	0	0	2.61303	0
BIN1	9.67334	0	7.61291	0	0
HSH2D	0	0	13.8044	104.556	2.47979
RP11-326A19.5	0	0	0	0	14.1809
PLCB4	1.16201	5.43953	7.55459	3.2075	2.39116
RP11-193F5.4	1.17415	0	0	0	0
IFT80	0	0	0	3.0393	1.77214
DPYD	0	1.752	0	0	0
UBTF	461.392	256.775	285.834	328.75	246.307
CDCA3	14.8363	0	0	0	0
YLPM1	184.27	261.907	451.039	564.62	217.692
CDCA4	0	0	6.20897	0	0
RP11-46A10.5	132.88	135.846	269.524	194.699	110.994
AC007283.5	0	0	17.3352	0	0
TIMM50	0	0	21.38	0	0
BRAFP1	0	0	0	0	5.20751
PCDH17	6.88419	3.01621	14.5219	14.1938	2.654
CNTF	52.1699	42.1985	52.0947	60.8492	24.7539
PPP2R2A	18.8409	44.0259	24.4578	150.515	21.0743
PCDH15	0	0	0	0	1.61162
RSF1	0	0	0	0	2.68128
ATG4B	17.5758	0	0	0	0
ATG4A	0	36.6596	0	0	0
CREB5	0	0	0.981424	1.04259	53.7555
PHOX2A	16.1857	4.97136	21.011	0	0
FAM84A	3.54682	0	4.60422	12.2279	3.64633
VPS51	0	0	17.4092	0	0
SMOX	18.547	10.8348	60.1909	115.096	57.2021
PCDH19	5.27172	4.75786	1.05726	4.4926	1.6746
GPT2	0	2.46104	0	0	0
PNP	0	0	14.8969	26.0992	0
ANKFY1	0	0	4.91733	0	0
CFB	23.2058	0	0	0	0
CYB5A	0	0	20.5711	0	0
MLLT4	38.5154	45	62.4973	13.2785	59.394
PNN	3169.38	6105.11	7033.37	5020.11	5379.42
DKFZP779J2370	55.4294	56.1253	141.683	93.4447	95.2054
IGDCC4	21.7006	13.8295	7.68276	10.8821	10.1406
DPPA2P4	0	23.2691	35.8568	0	0
PCK2	0	0	0	5.47815	4.01786
AJ271736.10	11.4132	0	0	0	0
SPRED1	17.4565	19.4243	9.71172	6.878	19.6554
SPRED2	359.054	220.792	294.377	312.723	194.277
RNU6-1240P	0	0	0	1.82666	0
VIMP	0	17.4391	0	0	0
KIR3DP1	0	0	0	8.83622	0
SIX4	4.65198	5.4352	6.03885	0	0
FADS2	2.29157	0	2.97475	3.16015	0
VOPP1	20.0147	0	0	0	0
PLEKHH3	0	0	0	0	24.1435
SIX1	237.016	177.327	12.9671	59.6768	64.9898
SIX2	0	0	0	21.8502	9.77351
AP000580.1	0	0	0	0	2.68128
ESRP2	3.12929	0	0	0	0
ESRP1	113.441	78.0806	96.5524	93.9233	167.179
RELN	9.39837	0	2.15595	0	0
HDGF	2159.62	1589.43	2604.79	1782.22	2202.73
KNDC1	1.69677	0	0	0	0
KCNS1	3.29526	0	0	4.54426	0
MRPL36	0	20.1405	0	0	0
MRPL33	34.6126	0	0	5.92313	0
CDH26	0	0	0	0	4.46508
UBE2R2	29.3527	20.9578	16.9349	26.9855	15.0881
PEA15	1194.02	1275.96	1247.55	1285.14	1227.52
AC090587.4	111.375	0	120.482	76.7948	38.1666
THOC3	0	0	0	64.7885	0
THOC2	215.088	461.539	337.891	514.594	409.313
THOC1	0	0	0	115.123	0
ZNF672	0	2.65319	11.5277	0	0
SYPL1	0	0	8.40353	0	0
STXBP1	0	0	24.9823	0	0
AC011530.4	10.4934	8.69848	3.58239	6.84461	5.67418
RP11-1055B8.6	0.637564	0	0	0	0
RFX5	0	0	4.44798	0	0
APP	5.75491	12.3685	0	3.77499	0
RFX7	6.43879	7.52283	27.1875	9.95871	18.2188
NRXN3	0	0	0	48.1049	1.03776
NRXN2	26.2553	24.2467	0	67.8027	40.4878
NRXN1	2.64281	5.14786	54.7661	21.8675	16.8827
RFX3	59.2361	111.24	23.6286	28.9921	75.5327
TRAPPC1	0	0	0	121.208	0
RNF103	7.7214	2.25535	17.5408	10.648	9.92253
WHSC1	334.85	261.967	218.932	291.797	364.383
APC	99.2367	192.84	489.731	489.94	290.883
CD300A	0	0	8.67161	0	0
XPNPEP1	0	0	0	23.6423	0
UQCRC1	15.7277	0	20.4166	31.1948	0
CLUAP1	572.629	752.668	1115.02	1233.86	662.281
AC024592.12	0	40.663	0	0	0
FOXP1	16.1555	0	15.7289	52.9965	33.8968
MSL1	910.624	1069.17	1037.95	1429.48	747.405
MSL2	57.6292	47.6249	146.917	87.2258	78.481
MSL3	0	0	0	12.2569	0
COPS2	1063.72	1944.96	1007.81	541.933	1059.44
RP5-1172N10.4	55.2268	71.1574	53.1661	54.5619	64.4028
KHDRBS1	51.9741	23.3435	33.7344	102.319	49.0757
TBR1	1.65913	0	0	5.42912	0
ZNF592	1.68708	1.97112	3.28505	1.16326	4.33602
YTHDF2	541.54	365.954	498.036	491.996	408.568
MIR1178	8.35887	8.83891	28.4346	13.9102	7.77746
MDGA1	0	0	0	0	2.92577
ZNF594	1.52761	0	0	0	0
ZNF598	0	0	0	0	11.4626
FBXO9	0	0	0	50.0143	0
CTC-432M15.3	37.7578	34.3115	27.2302	36.9376	21.565
STAC3	17.2985	12.3822	17.6881	43.8445	32.3181
MYCN	15.8412	9.25415	0	10.9228	2.71428
SLC26A6	0	0	0	0	1.18299
TKT	0	0	0	22.0759	3.91793
VEZF1	278.9	316.487	391.494	357.404	311.109
NLK	124.596	81.3305	330.851	157.627	132.285
TMEM45A	0	1.67103	0	0	0
FAM135A	16.0664	30.1621	19.8038	30.5148	4.13087
NLN	0	0	0	3.58814	0
IGF2	1.45947	2.96176	1.64535	3.49579	8.48723
C11orf1	0	0	0	23.0142	0
IGF1	1.7606	4.11403	0	0	0.904996
DPYSL2	0	0	1.88364	25.8125	0
DLD	0	0	0	27.5521	4.08909
NUDT3	16.0083	18.7035	20.7807	18.4429	0
MRGPRE	0	6.83775	0	0	0
IGFBP2	0	0	15.4325	0	0
SEPN1	0	0	0	85.2042	10.957
HBE1	0	0	0	0	8.51062
IGFBP4	0	0	0	8.98281	6.69662
IGFBP5	0	0	0	52.7553	0
PHLDB1	2.16148	14.1878	134.955	120.458	8.88848
COL16A1	0	0	0	13.7637	0
HECA	0	0	0	0	1.19791
HNRNPA1L2	1015	781.531	917.847	402.85	856.012
LARS	0	0	2.32045	0	0
RP11-783K16.13	8.2722	0	0	0	0
GJA4	4.4891	0	0	0	0
GJA9	0	0	0	0	12.245
MEF2C	32.2219	33.2178	54.1351	81.0002	50.6631
MEF2A	32.6486	40.8555	0	77.4778	0
RSL24D1	8.75648	0	0	0	0
GTPBP1	255.863	58.1453	487.828	306.818	274.705
SLC39A1	20.501	0	0	4.65412	0
FBXL20	17.9821	9.68045	5.83575	12.3989	0
LCORL	49.875	372.82	439.47	276.62	226.14
SSB	0	0	0	5.82827	0
TMC6	6.94184	0	0	0	0
H1FX	9.78967	0	6.35411	0	0
TEX19	0	0	4.75949	0	0
FAM168A	130.164	76.0395	211.212	168.282	108.726
TEX15	0	0	0.818418	6.67728	0
RPLP2	0	0	174.38	0	0
RPLP1	81.8655	157.674	46.839	0	55.7969
RPLP0	91.4384	0	35.4859	62.8293	86.252
TEX10	44.1438	9.37744	41.6757	44.2026	49.5079
TEX12	0	29.5087	0	0	0
RP3-437C15.1	2813.95	4794.57	3652.85	2910.39	3616.12
MAGT1	0	0	0	9.06104	0
TXNIP	0	0	6.33929	0	4.42228
LRRC3B	0	0	0	32.5158	0
RP11-148K1.12	6.23584	0	0	8.5994	0
RNU7-104P	0.638444	0.0894168	0.241524	0.317435	0.236027
IFT140	0	0	0	3.6749	0
MLF2	0	6.34699	0	0	0
TMEM14B	27.0278	0	0	0	0
MECOM	3.98688	13.8249	10.9069	23.5552	12.2962
ITGA2B	0	0	0	9.14399	0
CD97	0	0	35.4123	0	0
RTEL1	0	0	19.9083	0	0
NDFIP1	90.1062	68.8348	191.2	188.778	103.323
OSBPL9P3	0	0	0	23.2614	0
PNISR	328.472	761.374	949.198	1105.17	543.236
CFHR2	0	8.6613	0	0	0
AC003001.1	0	0	0	4.21484	0
TRIO	0.868614	0	0	0	0.892984
NTF3	6.65181	15.5434	0	0	6.83843
NLGN2	99.7913	167.963	196.394	137.731	124.457
OR2K2	8.62424	9.00119	0	0	0
NLGN1	1.29013	1.50734	1.67475	13.3738	1.32632
RP11-279F6.3	0	0	4.29569	0	0
ATP5A1	0	0	0	0	1.49348
KIAA0020	0	0	0	4.12848	0
CELSR2	0	2.12293	0	0.840168	0
HNRNPAB	618.001	325.214	624.467	72.9583	916.334
TMEM145	48.2178	0	0	25.8272	4.17905
TMEM143	10.6943	0	0	0	0
PTCHD1	0	0.54404	0	0	0
BBX	0.721475	20.1619	36.7357	25.6946	0.741716
SF1	3430.79	3926.47	4342.75	3662.48	3990.45
PCDHA6	0	0	2.85	26.7279	0
MIR4707	0	0	12.1097	0	0
MIR4700	0	0	1.95031	0	0
PCDHA7	0	0	2.85	26.7279	0
API5	0	11.1137	0	39.0098	0
FRMD4B	0	10.479	0	0	0
LRRC32	0	0	0	0	2.65405
MFN2	0	0	0	0	1.49764
SECISBP2L	2.69803	3.15228	10.5072	3.72067	5.54746
SOWAHC	0	0	0	1.95541	0
ITGB2	0	0	4.28665	0	0
PKD1P1	0.487964	0.427589	0	0	0.501654
FAM117B	0	0	0	4.68717	0
PATL1	0	0	0	4.50109	0
THTPA	91.5468	90.9157	145.579	148.339	136.469
PKD1P5	5.76188	5.04897	0	0	5.92353
KIAA1191	0	3.63282	0	0	0
FER1L5	1.1124	0	3.5251	0	0
CRHR1-IT1	0	0	3.41726	0	0
EDC4	0	0	0	0	12.3151
KTN1	0	0	0	17.4496	1.65117
TCEB3	2.54782	1.48839	3.30739	5.27027	1.30965
ZMAT2	0	0	0	0	5.26174
TSNAX-DISC1	0	4.45264	0	0	0
C20orf194	3.25598	0	0	0	0
NR1D1	208.549	121.916	201.139	350.012	105.629
NR1D2	0	0	0	4.92673	0
MYBL2	0	0	7.38205	3.92106	5.84624
ITGB1BP2	5.85243	20.5133	7.59718	0	0
CD99L2	0	0	2.4925	0	0
TUBB2A	0	0	5.94205	852.773	0
RP11-463D19.2	857.463	957.698	604.677	768.128	1017.08
RP5-1000K24.2	0	0	0	0	0.804146
HNRNPA0	519.997	278.347	505.523	331.694	452.161
CDC5L	0	0	1.31524	0	0
ST3GAL6	0	0	23.8848	0	0
RAC1	0	0	0	4.12454	15.0745
VCL	10.7994	18.9264	35.0474	59.5708	27.756
LILRB5	0	0	0	1.6277	0
CPLX2	18.7845	0	1.69882	1.8047	0
CPLX1	22.8914	0	0	0	0
AP2A1	0	0	0	20.0686	0
AP2A2	0	0	0	0	1.48387
CADPS	112.769	44.862	46.9446	311.236	76.6538
PBX2	34.3466	53.5057	22.226	39.4709	23.5402
PBX3	358.424	504.548	538.351	584.858	633.113
PBX1	1054.13	905.768	1568.22	995.643	1012.2
OSBPL8	0	0	0	0	0.946371
MIR4523	48.9636	125.751	127.913	146.118	103.026
SLC16A1	0	0	0	0	1.75147
NSUN2	0	0	7.63989	0	0
NSUN5	4.55418	0	0	0	0
TUBG1	0	0	10.4594	0	0
AC121334.1	0	0	2.77531	3.73143	0
ARHGAP33	16.0903	0	0	0	15.4348
PICALM	107.668	165.136	119.8	256.279	110.689
BCKDHA	17.2382	0	24.0255	0	0
PTCH2	18.8351	12.837	16.3002	6.49355	17.7499
ARHGAP39	1.9357	0	0	0	0
PTCH1	153.154	122.82	289.103	40.6792	161.003
MON1A	4.50519	0	0	0	0
PAGR1	4515.05	3908.3	4140.99	3960.76	3701.2
RP11-461A8.4	0	13.1437	0	0	26.8539
AC004797.1	53.9398	39.8029	44.2236	27.4049	49.616
DYNLL1	0	0	21.8967	0	0
P2RX6	6.52063	0	0	5.37616	0
DYNLL2	151.748	102.587	152.387	97.3936	136.382
ERGIC2	18.3457	0	0	0	11.9064
RRP7A	0	0	0	2.42098	1.80482
RRP7B	2.97814	0	0	0	0
HECTD1	125.746	130.668	147.525	224.617	107.558
PSMA6	11.6243	0	30.1797	52.7903	0
UQCRH	0	0	21.38	0	0
FRY	0	0	0	0	0.614363
CPPED1	0	2.6332	0	0	3.85479
CACNA1H	0	0	0	8.37203	0
ZNF713	3.78575	0	0	39.4295	0
CALM2	0	0	0	2266.83	23.9327
CALM3	12.8151	0	0	195.542	18.2218
CALM1	0	22.1458	0	78.3035	0
CACNA1A	10.5329	86.1439	83.1242	18.236	21.6569
CACNA1C	3.99603	8.50361	16.8589	12.399	9.44858
CACNA1D	149.983	144.735	140.846	139.604	80.9189
CACNA1E	15.9808	23.3392	15.5588	16.5285	12.3219
CACNA1G	20.1625	98.833	22.0789	21.6347	23.4839
DLGAP2	15.7672	0	0	0	0
DLGAP3	49.9709	29.192	0	0	1.91962
DLGAP1	18.5185	14.767	24.2985	34.0501	22.6633
DLGAP4	328.426	209.267	775.011	1446.94	337.104
MBNL1	410.137	597.148	730.91	694.627	602.311
TMEM178A	8.7287	15.2974	0	12.0371	8.97359
PLK3	11.6675	0	0	0	0
LSS	7.67587	0	0	0	0
FCAR	0	0	6.47005	0	0
FLCN	1.83938	0	0	0	4.88345
WSB2	5.25077	0	0	0	0
CLCN3	0	6.48848	18.0228	0	8.56393
CLCN2	4.39488	0	0	0	0
CLCN7	0	0	0	0	2.56549
CLCN6	13.9634	24.4714	39.2734	28.8838	14.3551
CLCN5	0	0	0.824959	0	0
CLCN4	0	0	4.06852	0	0
FBXL19	67.1456	97.3048	66.4267	81.5162	939.883
BRD8	279.197	494.216	163.754	557.363	226.086
PCDHGA1	5.95132	0	0	1.97819	1.43891
BRD4	931.744	1026.12	644.977	763.748	802.625
BRD7	0	0	0	73.921	14.3362
BRD1	50.9982	45.6756	79.9941	67.3976	50.2444
BRD2	61.3065	38.1665	118.543	90.0966	24.4241
BRD3	0	0	0	7.97812	11.9949
DNAJA2	3.92041	0	0	10.8127	0
RBM42	0	0	0	0	5.84245
DNAJA1	0	0	0	115.578	0
RBM44	0	2.33573	0	0	0
FAM65A	0	0	0	0	3.91081
DNAJA4	86.2245	61.6522	38.0229	67.321	20.0749
PTPN11	0	4.43925	0	5.22844	0
AF230666.2	9.71832	0	0	0	0
MYCBP	0	0	0	0	12.245
TTC14	28.2238	63.1158	67.2079	39.0456	25.0292
AKT3	27.8706	71.0787	36.1795	129.069	28.6525
TTC13	0	0	0	13.4852	0
LINC00338	0	0	3.21999	0	0
TTC19	0	0	0	20.9546	0
DMD	226.329	202.316	227.193	170.489	476.067
HNRNPA3P1	148.962	130.531	186.046	74.6991	128.778
C16orf72	70.1623	52.5152	81.1177	99.7795	46.2088
C4orf21	2.01067	0	0	0	0
RRAS2	0	0	0	10.4287	0
GAB2	0	0	0	24.6883	0
MRPL28	0	0	0	9.89604	0
HIF1A	15.2901	9.04641	7.53835	26.6939	9.95005
C2orf82	15.4788	27.9493	49.3203	31.0484	26.0396
IRS2	0.927065	0	0	0	0
ZFP91	52.1699	42.1985	52.0947	60.8492	24.7539
NDRG3	12.1882	0	3.02664	3.16015	0
NDRG4	0	0	0	72.1075	0
XPOT	0	1.18549	0	15.6518	8.44667
SRSF5	2538.57	4226.46	3199.38	2362.29	4027.49
THEM6	3.0849	0	0	0	3.16771
PPM1E	2.27169	5.3083	32.4382	25.0618	9.34167
SRSF6	11305.8	23018.2	9841.38	7080.39	17859
SRSF1	13028.9	15835.8	12760.6	8975.77	15139.9
ABCF2	33.6246	12.5958	31.0086	7.02133	19.7462
SRSF3	2753.68	9041.86	7361.67	1898.86	3860.69
SRSF2	13845.6	16329.6	11858.4	8904.41	16285.5
EGR3	0	0	0	2.10611	0
EGR1	0	0	2.79721	0	0
SRSF9	0	0	22.5455	115.106	0
HOXA5	0	5.11692	0	0	0
RNF130	252.466	262.597	467.618	305.7	250.053
RAPH1	25.6372	8.98613	19.9682	26.6091	39.5346
DNAJB11	0	0	2.11467	0	0
RNF135	6.04968	0	0	0	0
RNF138	0	0	0	4.68685	0
RNF139	0	0	6.75527	17.9407	5.34986
S100A16	0	17.5833	0	0	0
DNASE1L2	0	0	4.51696	0	0
AL590235.1	0	0.966227	0	0	0
CHEK1	178.651	271.98	281.104	201.571	244.884
GID4	26.883	12.5636	13.959	22.2434	27.6372
AL590764.1	53.8397	70.096	131.828	158.348	66.4444
DALRD3	18.5625	0	0	0	0
SUPT20H	0	2.1297	7.09871	19.1016	7.4958
PRKAB1	182.923	320.58	617.387	630.64	319.693
TSHZ2	0	0	0	19.3245	0
TSHZ3	0	0	0	1.74896	0
TSHZ1	1.31718	4.61682	5.12959	1.81643	1.35413
ZNF581	0	0	0	21.5926	0
PAX4	0	5.46759	0	0	0
PTPN9	185.625	260.253	313.254	179.188	209.916
PAX6	13.1034	0	0	51.5996	0
ZNF587	9.3349	0	0	0	0
ZNF586	9.3349	0	0	0	0
ZNF589	0	2.3335	0	0	0
PCDHA11	0	0	2.85	26.7279	0
PCDHA12	0	0	2.85	26.7279	0
PCDHA13	0	0	2.85	26.7279	0
PAX9	190.119	177.703	24.6799	0	156.363
PTPN6	0	0	18.1049	0	0
PTPN4	0	0	23.0087	0	0
GINS2	0	5.99162	0	0	0
BTF3	0	0	21.0489	567.511	45.8212
DDR2	0	0	0.820642	9.04493	0
HAPLN1	0	0	0	3.21792	0
DDR1	28.3468	34.893	39.8641	58.6365	14.571
PSD	33.3774	18.0592	21.664	44.3296	15.8905
LRCH4	0	0	14.7888	0	0
STUB1	0	0	0	18.7748	0
NPTXR	0	1.31978	0	0	0
LRCH3	21.1213	0	0	0	0
AGBL5	5.81837	0	3.77649	4.0118	0
MYO1F	0	0	1.99858	0	0
MYO1E	0	0	0	1.45104	0
MYO1B	0	3.88675	0	0	0
EVI5L	0	0	0	3.94607	0
C15orf38	0	1.29487	0	0	0
ARRB2	0	0	0	82.73	0
U47924.27	0	0	0	20.4115	0
CHMP3	7.7214	2.25535	17.5408	10.648	9.92253
RPL36AL	12.0019	0	0	0	0
KIAA0391	11.6243	0	30.1797	52.7903	0
MIR24-2	0	0	0	5.58408	0
BCR	3.53442	0	6.64481	0	0
PDE7A	32.3224	75.8693	13.9247	44.8541	77.8547
CTC-398G3.6	0	3.63823	0	0	0
PGBD2	0	0	4.26201	0	0
PGBD3	218.112	364.363	364.348	344.023	127.747
CTPS1	14.9422	52.3736	19.3968	61.817	15.3614
SNAP25	51.5255	0	4.45911	107.784	23.8556
ANAPC5	966.569	811.601	954.999	544.602	1025.54
ZER1	0	1.81841	0	0	0
LY6G6E	0	0	0	0	9.35418
PPAPDC1A	18.967	0	36.9323	13.078	9.74956
GARS	0	0	13.7886	0	0
PSMA2	0	0	6.47005	0	0
AKAP8L	0	64.4382	47.73	46.9766	66.1499
GTF2A1L	0	0	0	11.0581	0
PSMA1	0	0	0	24.5119	0
RP11-399K21.11	4.02133	0	0	0	0
PSMA7	0	13.3347	0	0	0
OBSL1	0	0	27.3814	0	0
PSMA5	0	0	6.36899	33.8188	0
C2	23.2058	0	0	0	0
FAM160B2	0	0	0	7.21683	0
NUBP2	17.478	0	0	0	0
FBXO45	0	2.58609	4.30996	10.6834	0
KIF16B	2.84427	8.30785	7.38445	11.767	2.92407
NEMF	0	0	0	24.7217	0
ZNF326	245.63	318.744	325.777	241.869	256.315
SRF	121.618	149.62	90.2148	118.166	188.456
AP001421.1	323.491	308.46	424.333	449.468	748.55
FBXO42	0	0	0	2.89771	0
FAM214A	0	0	0	6.13209	0
FAM214B	13.4038	15.6605	6.95994	33.2717	11.0239
ZNF329	0	0	0	0	2.25156
SNRPB2	4.60088	0	0	0	0
EXPH5	0	0	0.849007	0	0
CS	24.0297	3.08083	0	3.58073	19.5066
LGALS1	55.8526	25.0137	0	0	38.2797
SPECC1	0	0	0	5.7662	0
RMND5A	0	0	0	1.42526	0
SFRP2	3.47191	0	0	0	0
SNORD16	95.0152	20.3882	47.63	23.7643	14.4022
SFRP1	4.41845	10.3247	0	10.1553	9.08481
SNORD10	88.5503	61.7646	149.526	259.391	167.043
AKIRIN1	50.3646	58.9828	49.0732	154.06	10.2579
SFRP5	0	0	0	5.3695	0
EIF2AK1	0	0	0	24.7217	0
KCNJ9	0	0	4.13184	2.19467	0
BCL2A1	0	0	10.0626	0	0
TDG	2.0744	0	0	0	0
EIF2AK4	6.87867	8.03677	18.3529	41.1741	1.41433
ADCY9	0	0.978333	0	0	0
HN1	1918.61	1599.61	913.838	840.422	1319.87
AGPAT6	1.03403	0	10.5304	19.6254	0
AGPAT3	1.86452	0	0	0	0
WAPAL	14.3935	12.012	13.3461	9.92455	12.0142
COL1A1	259.965	475.542	1819.21	2487.02	279.018
KIAA1210	0.826449	0	0	0	0
ASAP1	65.4563	43.4029	193.18	177.827	132.741
NMI	0	0	5.82325	0	0
OCRL	0	0	1.65507	0	0
C10orf120	0	8.72306	0	0	0
AC009469.1	0	0	0	22.8926	0
CMYA5	0	0	1.87929	0	0
PEX19	187.478	243.772	781.275	580.205	354.387
MIR4738	20488.7	12956.1	24816.5	17884.1	19112
FOXO6	8.66337	6.74797	0	7.96469	2.96881
FOXO4	0	4.76858	5.2982	5.6284	2.09796
NIP7	0	0	0	9.88465	0
LOX	0	0	1.67132	0	0
RNU4-1	0	4781.81	0	0	0
ANGEL1	0	0	0	2.22912	1.66179
LRRC28	0	0	0	16.6144	0
EIF1B	636.656	354.212	413.23	501.573	436.345
MANBAL	0	0	7.49248	0	0
RP3-449O17.1	9.65846	0	0	0	0
RP1-4G17.5	543.321	535.538	699.187	1541.02	533.847
RP11-98D18.3	0	0	0	13.1375	0
C14orf132	0	0	0	14.7981	0
COG3	1.46937	3.43351	0	0	0
LPCAT4	0	0	4.65357	4.9436	0
LPCAT2	0	0	1.6109	0	0
LPCAT1	2.54192	0	0	0	0
CTC-429P9.4	18.9546	0	0	0	17.3412
PRRC2A	950.395	1061.48	1596.52	1128.19	1003.29
MID1IP1	0	4.39712	0	0	0
CNIH1	6.21732	0	0	76.948	0
RP11-2C24.4	14.0947	17.2678	13.3465	25.9139	14.5335
SIGIRR	0	0	0	0	13.4991
AC093495.4	0	0	2.61512	0	2.07105
PIGS	0	0	11.7098	0	0
PIGT	0	0	0	0	4.39819
PIGU	0	0	0	6.95049	0
C19orf33	0	0	7.12586	0	0
ELAC1	318.913	406.479	648.196	604.615	376.423
TAX1BP1	0	0	0	9.1278	3.40148
ANKLE2	0	0	0	6.49214	0
PPP1CB	247.148	299.865	185.094	180.899	246.264
PPP1CC	5217.92	4419.84	5314.57	4041.11	4505.06
PPP1CA	18.5502	22.2803	0	82.0551	31.0713
SRRM1	749.976	1375.06	1388.47	2737.88	1293.1
CCDC171	0	0	0	1.37744	0
SRRM3	3.26105	0	0	0	0
SRRM2	1947.91	4317.72	4116.99	10840.3	3348.52
DCST1	7.91773	0	0	0	0
LNPEP	1.7139	0	0	0	0
WBP2	8.90543	2.09985	33.5354	0	0
WBP1	138.563	76.2033	86.2232	40.2809	146.431
ZNF292	0	0	0.785091	1.07426	0
SEC61A1	0	0	0	6.13386	3.91798
SEC61A2	453.972	439.818	469.835	483.52	403.231
AL162590.1	0	0	0	8.07067	0
AC105206.1	23.5246	58.0244	47.5033	57.673	37.6204
TM2D3	0	0	7.37059	0	0
SNAPC5	0	0	0	0	18.3002
SRP9	0	0	12.971	0	10.2724
OGFRL1	0.769082	0	0	0	0
PUF60	425.998	347.204	281.304	551.987	195.812
ZFAND3	6.78317	5.28347	5.87027	28.589	2.32449
ZYX	20.2368	0	28.9768	0	0
CEP128	0	0	0	28.364	0
SLC39A10	0	0	0	4.82514	0
HIF1AN	19.7811	17.3336	23.7525	23.8689	16.7773
DNAJC14	0	0	18.9158	0	0
NTRK2	0	0	0	16.5352	0
RSBN1	57.3687	111.504	52.2562	63.7195	95.6317
ARHGAP23	31.7241	45.4853	42.4051	28.5881	27.7705
LRPAP1	0	0.966227	0	0	0
SLC34A3	3.23919	0	0	0	0
ARHGAP20	0	0	0	0	2.69053
ARHGAP26	0	26.147	72.6015	77.1538	11.524
EVI5	0	0	0	15.4242	0
RP11-727A23.4	252.436	415.836	524.959	507.705	586.606
PPP1R16B	1.06778	0	1.38611	1.4725	0
ARHGAP28	0	0	0	32.5158	0
PLLP	14.1992	0	0	0	0
LIN37	0	0	10.0132	0	0
DNAJC13	0	1.95536	3.91425	12.4561	3.0999
AC105030.1	0	27.6229	0	16.3018	0
NFKBIL1	0	0	6.90928	0	0
PCGF3	5.75036	9.40591	5.97175	7.92992	12.3928
C20ORF135	53.3324	0	0	0	0
AFTPH	0	0	0	6.69388	0
MYSM1	35.9931	84.1059	0	61.3688	111.009
MIR3175	213.794	214.737	197.804	190.987	9620.8
UBR3	0	0	0	4.48023	0
UBR2	0	0	1.55721	2.17375	0
UBR1	0	0	0	26.8685	0
ATG2B	3.701	0	0	0	0
UBR7	0	2.20454	0	0	0
UBR5	69.7457	85.5694	135.8	217.39	71.7497
UBR4	109.264	81.0016	148.006	212.138	119.579
SOCS7	3.47575	12.1828	9.02393	14.3795	10.7198
BMP4	2980.57	2468.85	5745.97	5705.33	2698.31
SOCS1	0	0	0	17.2846	0
BMP2	13.0165	10.8628	38.6218	53.8504	7.64667
BMP1	23.5246	58.0244	47.5033	57.673	37.6204
DR1	61.7443	51.5284	22.9005	42.5736	31.7383
RLIM	0	0	2.50507	7.98357	0
PPP2CB	241.399	188.028	191.501	295.259	137.873
C1orf35	0	0	0	7.187	0
CCNY	364.226	525.677	375.468	531.824	374.445
ATP6V1G2-DDX39B	9.08574	0	0	1002.89	39.1877
CCNC	0	0	0	32.2997	0
AMMECR1L	15.64	39.8687	29.5311	33.3323	32.1575
CCNI	406.353	207.673	478.241	432.06	347.195
2016-03-11	25.4924	0	0	0	0
CUTA	0	21.6239	0	7.4979	0
PCM1	29.0181	41.4377	41.8545	66.6946	33.1469
RASSF3	7.78044	0	0	0	0
RASSF2	0	0	1.63808	0	0
TBRG4	0	0	0	0	10.7742
MFAP1	0	0	0	14.0539	0
RP13-279N23.2	1.0531	0	0	2.08935	0
NHP2	0	0	0	34.7319	0
CTD-2620I22.1	0	0	3.57454	0	0
LPPR1	75.5573	58.8522	163.471	173.66	12.2916
GSK3B	18.8507	22.0244	48.9411	114.78	23.9394
NCKAP1	30.6082	33.2071	31.219	21.8109	6.77492
CHD1	49.4249	35.1499	78.1075	65.195	48.6024
CHD3	250.877	202.28	276.607	541.939	189.272
CHD2	213.794	214.737	197.804	190.987	9620.8
LRRK1	1.08455	0	0	0	0
CHD7	1.37936	1.61159	12.5341	10.069	2.83611
CHD6	119.561	128.272	349.817	110.013	183.557
PLEKHJ1	40.0882	0	0	0	0
CHD8	35.4622	36.2536	37.4029	15.6477	31.8999
MIR636	13845.6	16329.6	11858.4	8904.41	16285.5
MIR630	1448.32	1977.89	2222.39	2045.05	2603.43
SNORA7A	0	22.0792	19.9667	120.083	47.4381
MIR632	683.137	728.79	1045.15	714.549	787.771
SUPT16H	0	0	12.4613	88.4818	0
NGRN	0	0	0	0	5.97211
CRMP1	0	4.43917	0	0	2.91784
RNU6-244P	7.79976	0	0	0	0
PPAN	0	0	0	0	25.5183
TTC5	0	0	0	0	6.26162
TTC4	19.2449	0	0	0	0
MRPL12	15.5995	22.6596	0	12.8263	8.01859
MRPL14	8.56545	0	11.119	0	8.80576
IL4R	2.34635	0	0	0	0
TTC3	290.901	402.97	579.53	308.263	275.965
PIKFYVE	17.5595	25.7706	21.3244	16.9901	23.2209
RNU1-3	227.681	472.913	295.558	313.979	2236.65
ARPC2	1205.27	745.514	713.27	1264.53	856.427
RNU1-1	227.681	472.913	295.558	313.979	2236.65
RNF44	4.7926	23.8991	16.5904	15.4213	4.92706
RNF43	19.8531	0	0	0	0
ARPC5	4.44149	0	0	0	0
RNU1-4	227.681	472.913	295.558	313.979	2236.65
DCUN1D1	151.29	176.762	120.018	103.984	116.718
DCUN1D3	3.54239	4.13879	1.37304	0	7.28355
DCUN1D4	97.2829	89.3924	0	79.133	0
DAG1	34.3677	28.2564	66.0941	47.394	22.246
ITPR2	0	0.713411	0	48.3399	1.25548
ITPR1	9.45908	11.0516	53.2093	143.488	9.72446
SNORA73	0	0	24.4578	0	13.415
RNVU1-18	227.681	472.913	295.558	313.979	2236.65
SNORA70	77.9825	67.581	22.5008	47.8064	253.673
ABCG1	0	4.88533	0	0	0
PRDM14	2.9613	0	0	0	0
TCEB1P19	0	0	3.73543	8.03487	0
USMG5	0	0	57.529	0	45.5614
LRIG2	0	0	0	2.75601	0
PRDM10	7.78645	6.06493	3.36926	3.57925	8.0049
PRDM11	2.17495	0	0	6.59594	0
MPL	3.63672	0	0	0	0
RNU1-28P	227.681	472.913	295.558	313.979	2236.65
CASKIN1	0	0	0	3.13127	0
SGSM3	44.052	51.4687	28.6085	15.1873	33.9659
RNF125	0	0	0	4.68685	0
AIFM1	0	0	0	34.6233	0
MTATP6P1	13.7036	0	35.5779	18.8977	14.0881
ARF1	3.77891	0	0	58.389	13.509
RNF121	0	63.196	23.4049	0	37.0712
ACAN	0	1.00499	0	0	0
TMEM110-MUSTN1	0	13.2864	0	0	0
ASPHD1	0	0	0	0	7.23689
SACS	0	0	0	0.580986	0
NCOR2	0	31.9912	0	33.8125	0
NCOR1	181.659	396.206	324.319	209.374	361.084
NCS1	2.70934	0	1.75853	1.81681	5.57071
BTG3	0	0	0	7.02375	0
BTG1	269.318	221.428	259.377	398.386	184.575
REPS1	0	0	0	28.1536	0
TEF	19.1277	0	0	0	0
LRRD1	0	0	2.72979	0	0
GPN1	0	0	0	3.86331	0
TMEM30A	0	0	0	10.119	0
SRD5A1	0	0	0	0	5.18987
RAP2B	5.2226	2.44076	5.42367	0	6.44295
HELLS	53.7299	72.1924	6.97482	11.1143	41.428
RAP2A	27.6979	21.5741	11.9383	25.2302	28.4307
SIAH1	0	0	0	18.007	0
SIAH2	0	0	0	42.3759	94.7726
FAM49B	1287.06	1378.44	1532.19	907.674	1617.21
KLHL42	0	0	0	0	3.86401
NPM1	0	0	21.0338	348.999	0
ZFP36L1	218.695	279.363	276.323	289.524	314.763
ZFP36L2	5.42592	6.33944	7.04353	7.48251	7.43753
GGA1	0	50.6531	4.3276	0	0
ELMSAN1	0	0	0	0	1.26849
GGA3	0	9.7419	21.7217	0	0
GGA2	1.09247	1.2764	0	0	0
RP11-416K24.2	0	0	72.1416	0	0
LDOC1L	0	0	1.54674	0	0
C15orf41	0	0	0	27.9973	0
RP11-98J23.2	0	0	25.0995	0	0
RP11-468E2.6	0	0	0	24.9352	0
EMILIN1	1.69084	1.97551	0	0	0
PKD1	0	2.47489	8.889	0	18.6966
AL512652.1	0	4.91477	0	0	0
GJC1	119.704	60.6049	56.9766	22.01	65.6332
PIAS2	165.645	149.838	237.426	237.947	173.84
PIAS3	7.03642	8.22109	12.1789	19.4069	2.41128
PIAS1	92.3761	64.3755	55.1545	103.161	131.22
PRKACA	0	12.2756	0	9.86224	2.63134
PRKACB	0	0	0	20.8537	0
PSMB7	0	0	0	60.263	0
ZNF131	22.249	25.9949	43.323	15.341	17.1549
CTB-187M2.2	18.2392	0	0	0	0
PSMB4	8.47303	0	0	0	0
PSMB3	43.7122	0	0	60.2804	0
PSMB2	2.53474	0	0	0	0
HIVEP2	0	0.789113	0	5.58839	0
HIVEP3	0	0	1.04533	4.44192	0
LMBR1L	0	13.7597	0	0	0
RASL12	0	9.66493	0	0	0
HDHD2	18.5625	0	0	0	0
ZNF318	0	2.82904	0	2.2261	0.829768
RP11-438N16.1	0	0	0	0	3.46217
RP11-181C21.4	3.5197	0	0	0	0
DPRXP4	0	0	0	0	18.6966
HERC2P5	0	0	0	3.04097	0
CORO6	0	0	0	7.92675	0
CORO7	28.4992	0	0	23.772	31.5511
SNORD21	0	0	19.8799	0	0
SNORD23	0	0	0	15.2599	0
SNORD24	28.1951	14.1034	48.8011	25.9213	28.9862
HADHA	0	0	0	0	2.29476
FAM155B	3.31476	3.87284	4.30298	2.28558	6.81552
SAE1	0	0	15.2106	0	8.03072
RPS19BP1	0	11.6611	0	0	0
KCNK3	2.11542	0	1.37304	2.91723	1.08738
RP11-490H24.5	0	4.51046	0	0	0
RP11-543P15.1	0	0	0	2079	0
C9orf142	0	0	29.8246	0	0
SMEK1	667.981	747.643	713.581	993.269	967.757
ACOT11	0	0	3.6612	0	0
NACC1	0	0	0	0	16.4574
SH3KBP1	0	8.52763	4.73737	3.52823	0
VPS13C	0	0	0.755839	0	0
VPS13B	0	0	1.52226	35.588	0.467507
COL21A1	0	0	130.405	0	0
SNORD18B	95.0152	20.3882	47.63	23.7643	14.4022
PGRMC2	0	0	13.696	3.40482	0
PGRMC1	0	0	5.58783	0	0
SCAF11	0	0	0	38.6007	0
TMEM165	5.77574	0	0	0	12.1073
TMEM164	425.905	463.484	444.736	373.855	356.82
CDV3	0	0	0	0	2.09388
DENND1A	4.11291	6.49655	7.7451	2.55598	0
LRRC59	0	0	0	0	2.4032
REPIN1	7.31714	11.5328	12.8137	0	0
RGPD2	0	0	5.31713	0	0
AC009065.2	0	0	5.57637	322.011	0
VWDE	0	0	0	0	1.44244
RP11-307N16.6	75.8793	0	0	0	0
GNA12	166.571	129.743	168.178	382.843	57.0813
GNA13	16.0416	17.1805	29.5006	12.9044	20.6145
GRIN2D	1.28986	0	0	0	0
GNA11	37.7083	0	0	2.20754	0
SDHA	0	0	22.6257	0	0
BAP1	17.6747	0	22.2195	6.0522	0
SDHB	19.1861	0	0	0	0
SDHD	0	29.5087	0	0	0
BFAR	12.9949	0	0	0	0
IFFO1	0	2.64173	0	5.57689	0
ZCCHC11	32.8792	24.1483	70.945	76.4135	117.536
TAP2	0	0	1.49321	0	0
ZCCHC16	0	0	3.23046	0	0
AC019131.1	6018.33	4270.23	2449.72	1984.29	4113.65
ZCCHC14	3.13096	3.65809	7.11257	3.77793	2.14586
AC009951.1	457.521	1023.51	288.423	394.241	565.757
RN7SL657P	0	0	0	0	12.9575
SBF1	1.12586	0	0	29.401	1.15745
SBF2	0	0	0	3.6015	0
CCDC141	0.638444	0.0894168	0.241524	0.317435	0.236027
CDRT1	0	0	0	11.1578	7.51476
L1CAM	34.8122	52.0251	13.2725	25.8798	32.8412
DBN1	10.139	3996.76	9.87124	15.0419	80.6344
ACTG1	17.2655	3.6096	72.744	17.8572	11.9721
DLG1	15.326	17.8483	11.8983	19.6849	15.7559
ACE3P	10.7308	3.37398	0	0	0
DLG3	365.526	372.495	369.078	326.604	339.065
DLG2	93.298	11.7169	449.233	655.319	50.8944
DLG5	9.84	0	0	0	14.5318
TGIF2-C20orf24	7.64784	0	0	0	7.8624
POLR2CP	11.5815	0	0	0	0
WWP1	15.1656	23.6253	32.8115	66.2272	23.3867
C11orf31	0	16.6651	0	145.425	1.35892
C11orf30	67.1377	66.3732	54.3681	67.6968	26.5466
RPL15P3	0	0	10.3904	132.455	10.0151
AC010646.3	5.75969	0	0	0	0
AKT1S1	0	18.3298	0	0	0
MT-ATP8	145.588	152.62	140.52	137.313	162.468
MT-ATP6	145.588	152.62	140.52	137.313	162.468
IGF1R	0	0	0.707288	1.50493	0.56014
OGDH	88.7262	64.7902	143.972	79.333	136.823
TAS2R14	16.5132	0	0	0	51.9928
GRAMD4	0	0	0	0	2.47314
TAS2R12	16.5132	0	0	0	51.9928
SLC45A2	0	0	0	16.7593	0
AC078882.1	0	0.449956	0	0	0
MTUS1	2.44974	0	0	0	0
MTUS2	0	0	0	1.91479	0
OSBPL9	0	0	0	10.9765	0
MACROD2	0	0	0	0	3.07367
IFRD2	0	24.3498	0	0	0
OSBPL3	0	22.1458	0	0	0
ATF7IP	4.17579	0	0	0	0
SRP19	99.2367	192.84	489.731	489.94	290.883
OSBPL5	0	0	0	23.324	0
AKAP6	0	0	0	44.4778	0
ADRA1B	0	0	5.38135	0	0
DBNL	0	0	0.867983	0	0
AKAP1	0	0	0	2.3118	0
AKAP2	133.673	0	61.4096	0	0
KLK8	0	0	0	0	24.9907
TUBB4B	13.3245	15.5678	5.76561	159.249	0
SNRPG	0	0	0	0	36.7934
AKAP8	142.973	85.2422	163.881	109.008	101.58
AKAP9	0	0	0	0.716544	0
TEX2	2.72709	1.59133	3.5401	3.76073	3.70444
ARHGAP17	0	0	0	2.89121	0
STARD9	0	0	3.63023	1.23507	0
ARHGAP12	2.09097	0	0	0	0
STARD7	0	2.3335	0	0	0
SAP25	0	0	14.7888	0	0
ARHGAP19	0	0	11.771	4.08179	0
ODF3	0	2.5932	2.88121	0	0
NFU1	0	9.04556	0	0	0
NOVA2	0.828738	0	0	17.9039	0
NOVA1	62.5723	63.6618	31.6143	102.203	63.5904
RAB7A	202.29	139.66	411.802	462.827	198.513
HSP90B1	17.0975	0	0	16.4363	0
C1QL3	2.76696	3.23281	0	7.63143	5.68917
C1orf21	0	0	0	1.72535	0
GPR137C	0	0	0	6.70165	0
AC021593.1	0	2.90063	0	1.71175	0
RP11-139H15.1	0	0	17.0453	0	0
CHKA	0	16.703	0	0	18.589
PEG10	22.8012	1.14768	3.46739	0	11.4221
TMEM132B	0	0	0	1.55607	0
BMS1	0	0	1.08295	1.15044	0
CETN3	0	0	0	33.6157	0
MIR1908	0	0	0	0	21.3549
AHSA1	37.1251	0	0	165.46	0
PCLO	0	0	32.1783	34.1837	0
H3F3B	20488.7	12956.1	24816.5	17884.1	19112
H3F3A	3183.89	2898.6	1653.75	1581.64	2488.8
MRI1	0	0	0	0	2.30294
CCL21	16.6887	0	0	0	0
CCL23	34.9963	0	0	0	0
RP11-682N22.1	0	0	63.536	0	0
MAPK1IP1L	0	1.17299	0	0	0
PPP1R3F	8.48779	6.61121	3.67274	3.90164	0
UCK1	0	0	0	0	11.4221
RP11-603J24.7	0	19.2428	0	0	16.932
DST	0	0.836317	0	2.2274	0
C8orf44	98.7633	144.239	2051.31	783.136	279.219
DSP	22.9674	23.0008	44.2959	35.2925	26.3102
RPL18AP3	10.284	12.0155	13.35	0	21.1451
CUX2	0.948767	0	0	0	0
OCIAD1	23.0595	0	0	0	0
BRF1	3.03571	2.77892	0	0	0
PDAP1	2.70384	0	0	0	0
GSTO1	0	0	25.1363	0	0
DNAJC8	713.288	503.903	441.435	388.883	554.238
CSNK1A1	1825.42	1849.14	2512.38	1924.16	1788.98
CTD-2249K22.1	16.6005	0	0	22.8926	0
DNAJC5	1.25885	0	1.63414	0	0
DNAJC6	0	0	0	107.142	0
DNAJC7	0	0	0	50.8047	0
DNAJC1	0	0	0	9.19951	0
RING1	0	0	0	0	8.44554
AC020663.1	30.0598	16.2095	31.8925	45.4943	0
RP11-101E3.5	21.4092	2.70004	51.7438	29.2357	0
HS3ST3B1	0	2.83894	3.15424	0	2.49801
SORT1	0	0	0	1.273	1.89803
SLC18A1	0	0	6.81615	0	0
GOSR1	34.6875	30.3956	112.572	59.7938	44.5758
MAP3K1	0	0	2.33641	14.8785	0
TRAPPC2P1	0	0	3.54348	0	0
NRN1	4.48269	26.482	0	86.5447	13.8254
YWHAZP3	0	0	0	8.40392	0
RAP1B	158.999	174.158	119.372	225.731	173.676
RAP1A	476.193	624.493	567.696	683.488	349.23
MT-RNR2	18.8029	27.4607	6.10212	38.8945	77.3215
SNORA68	35.4979	8.29488	71.1175	19.5811	29.195
AC012379.1	0	0	16.0712	0	0
SNORA64	29.854	34.8803	32.0883	1689.77	96.2895
SNORA67	88.5503	61.7646	149.526	259.391	167.043
SNORA62	16.8228	32.7949	26.2796	0	0
SNORA63	11300.3	15311	8627.52	8953.93	12352.8
INTS6	621.995	902.591	1081.01	763.313	802.617
PARGP1	0	0	3.653	0	0
FAM91A1	0	0	7.84569	0	0
KIF3B	10.6832	11.2337	12.4813	17.679	10.9829
CIRBP-AS1	0	0	0	88.3082	0
OR51V1	8.45024	0	0	0	0
ACAT1	4.0835	0	0	0	0
MLK7-AS1	5.42651	0	0	0	8.36803
LIMD2	0	0	11.693	0	26.5542
KIF3A	0	0	2.67956	0	0
HMGB1	12832	9328.7	9529.6	5957.18	9677.6
RN7SL5P	899.443	598.059	142.389	90.7579	623.969
ATOH8	0	14.9053	66.243	70.3715	13.1153
RP11-432B6.3	0	0	0	3.0393	1.77214
POLE	0.955113	0	0	6.47274	0
MECP2	21.3837	196.587	21.4139	68.6292	229.041
SS18	116.578	96.6799	62.4174	183.826	102.728
FRMPD3	0	1.40869	0	1.66269	1.86325
TRPV4	3.03131	0	0	0	0
TRIM8	206.764	153.73	414.809	284.746	270.537
CHST1	0	0	0	3.47167	0
PDE10A	0	1.75661	0	0	0
CAPZA2	95.0471	148.066	148.06	192.24	104.228
IL2RB	0	1.88665	0	0	0
BX072566.1	1.95898	0	0	0	0
TPCN2	0	0	0	0	2.38457
RAB2A	99.9299	92.9269	148.253	218.667	64.9947
TAS2R6	14.2961	0	0	0	0
LMO1	130.825	34.7389	0	0	30.5672
SLC17A6	0	0	0	4.64966	0
LMO4	352.226	212.396	240.967	409.186	239.339
GEMIN7	1.87504	4.38145	9.73614	25.8573	3.85529
LMO7	0	61.0198	27.1188	86.4267	0
UBFD1	896.387	765.338	693.698	784.476	1045.59
RP11-478C19.2	11.9562	0	64.0176	68.1117	0
PBRM1	28.4976	35.5273	54.9305	51.2421	43.3794
C16orf52	82.1343	121.33	90.7066	111.812	89.5722
C4orf48	0	35.9023	0	0	0
TRPC4AP	0	0	5.35309	30.5796	0
SNORD42B	0	0	68.4468	48.4751	17.3412
AC022154.7	48.6358	0	37.5059	0	0
ITCH	36.989	10.8041	42.0143	41.2108	47.5334
KRBA2	0	0	36.9955	0	0
LARP1B	0	0	0	6.3216	0
CHMP4A	0	4.47163	0	5.05023	0
BAX	5.53286	0	0	30.3745	0
BAD	0	0	8.72729	0	0
IARS	9.45495	0	0	0	0
TRMU	0	0	0	0	5.1526
AFAP1	0	1.00895	15.062	0	0
C15orf52	0	0	0	0	2.30705
SHC1	0	6.7809	0	116.286	11.586
DDX17	8538.33	18716.1	15027.9	15831.5	11962.6
CDK19	27.4534	130.916	180.499	260.877	6.43332
TOB1	3.13103	0	12.1934	27.3079	0
MYOD1	3.98002	0	0	0	0
PMPCA	0	4.15991	0	0	0
DDX11	0	0	0	0	6.54063
CDK12	14.4201	55.8635	28.073	19.7104	63.084
CDK13	105.17	136.567	165.46	203.951	145.113
ADIPOR1P2	0	0	13.6502	0	0
CDK16	0	0	0	51.2014	0
CDK17	27.529	27.2215	6.21823	16.6117	9.84911
SULF1	0	0	0	1.93619	0
GRIN3A	0.832362	0	0	2.2957	0
ST5	0	0	0	2.11691	0
NEO1	65.17	5.38057	111.978	307.723	56.2906
IDH2	5.08385	0	0	0	0
DOCK3	0	0	1.91155	2.03068	0
PSMC1	0	0	0	0	18.2218
ATP6V1B2	2.36846	0	3.07456	6.53236	2.43491
OR6B3	4.06123	0	0	0	0
PSMC4	0	5.24115	0	13.2322	0
PSMC5	0	0	14.0258	0	0
PSMC6	0	0	0	144.215	0
ARFIP1	0	0	0	25.5229	0
ARFIP2	9.85111	0	25.9124	78.2153	9.65796
SPOCK2	0	0	17.2984	0	0
CTSD	0	0	17.4465	11.9753	0
ZNF304	0	0	0	2.17703	0
KIF18B	1.57274	3.1281	2.04161	0	0
SLC9A8	0	0	0	0	1.36848
CTSF	0	0	4.9926	0	0
MMP25	0	0	16.7306	0	0
TRIP11	1.25058	0	0	0	0
TRIP12	574.797	895.802	1309.99	1061.92	487.519
TRIP13	0	2.99656	0	0	0
SEC61B	0	0	25.2922	80.6056	0
RPL15	0	24.5713	11.018	825.112	8.83667
SNORD37	17.3132	43.0125	8.31745	53.1082	19.6152
TFG	37.6605	88.0021	130.368	86.5581	64.5284
SNORD33	6.55464	17.092	71.1073	41.4227	13.4771
NCLN	0	0	13.169	0	0
AL136419.6	0	4.47163	0	5.05023	0
RND2	0	0	0	7.75982	0
RND3	0	39.5533	31.5557	33.5224	34.8034
NCL	18.3887	0	12.2613	25.5229	45.9026
RBM28	0	0	16.1348	0	0
PPP3CA	90.6694	148.309	258.94	122.225	130.498
PPP3CB	890.723	1112.35	1139.4	811.1	1353.41
PPP3CC	0	0	0	4.62925	0
DCAF10	10.3569	51.7672	11.2038	21.4237	7.0983
LIN7A	0	0	1.3847	0	1.09662
MT-CO1	64.2773	63.9733	98.8918	68.9424	51.396
SESTD1	12.7649	14.9141	16.5705	35.2064	8.74871
MT-CO3	145.588	152.62	140.52	137.313	162.468
GPATCH8	77.8226	181.035	234.227	158.012	65.9015
IQCJ-SCHIP1	152.157	142.219	276.526	870.799	184.605
LRRC41	6.35114	7.42043	10.9928	5.83894	4.35288
2016-03-04	0	0	0	0	1.52883
LRRC42	0	4.87883	0	0	0
2016-03-03	0	0	32.8546	34.9022	0
TMEM179	0	0	0	71.1209	0
RFWD2	58.9573	36.4677	31.514	59.2872	71.3075
TMEM174	0	4.77722	0	0	0
TMEM175	0	16.2951	0	0	0
2016-03-09	0	0	0	5.99359	0
CLSTN1	0	4.07044	3.39153	0	0
CLSTN2	0	0	0	3.96957	0
CLSTN3	50.4545	1.85237	50.428	53.0959	0
B3GNT4	4.42584	0	0	0	0
EIF3I	0	0	15.6397	0	0
EIF3J	124.502	56.3058	70.4483	126.129	124.95
EIF3L	0	20.8855	0	0	0
B3GNT1	0	3.96872	0	0	0
B3GNT2	0	3.31606	0	0	0
FNDC4	0	0	5.68522	0	0
EIF3A	57.4667	77.4715	74.599	73.1523	53.0196
EIF3B	0	4.46076	0	0	7.85014
SLX1B	0	0	0	0	5.29661
EIF3D	0	14.4933	45.5039	13.0387	0
EIF3E	0	0	0	289.942	0
EIF3F	0	0	0	0	6.25292
ADRA2C	0	5.32866	0	4.54903	4.68875
DOCK7	0	0	1.9401	2.60887	0
TEX22	1396.34	1214.09	969.543	832.187	1502.28
PWWP2A	36.6932	1.94773	21.0114	38.1868	12.5586
NOL12	0	2.79143	0	1.22408	1.73361
MTND2P28	3.82392	0	4.96392	5.2733	7.8624
MC5R	0	0	7.43782	0	0
DOCK4	2.03872	0	2.64652	12.2024	0
GUK1	0	0	15.9144	0	0
EDEM3	0	0	9.23413	19.4596	4.87534
CLEC3B	0	0	13.4034	0	0
CCDC158	0	2.31803	0	0	0
CCDC159	20.6356	0	0	0	0
TRANK1	0	0	1.88853	0	0
NTPCR	20.6356	0	26.7876	0	0
SYT9	5.04941	3.93303	10.9246	20.8899	3.46072
LRRC4C	17.4295	3.01874	0	0	0
LRRC4B	0	0	0	9.50123	0
MTCH2	1305.4	1058.29	737.772	533.014	1150.3
FN1	13.1859	30.8117	52.5732	326.137	30.9226
RINL	0	2.62285	0	0	0
SAP30L	0	0	1.3584	0	0
Z83307.3	13.1034	0	0	51.5996	0
SYT3	0	32.518	0	21.9695	0
CSTF2T	0	0	0	2.22912	1.66179
SYT6	4.23205	0	0	0	0
SYT7	48.8706	57.0425	14.3143	51.9197	50.6255
PITX2	326.019	243.532	208.138	95.8142	362.638
MYCNOS	0	0	0	0	20.9395
TIAL1	3443.82	6250.23	3560.57	4409.1	5100.85
HNRNPH1	35584.5	45246.9	31175.1	21954	36318.4
TAS1R3	0	0	0	0	2.0117
TAS1R2	1.0531	0	0	2.08935	0
TASP1	26.4558	9.51382	63.5102	54.1946	36.4439
NFATC2	0	2.66766	0	0	0
NFATC3	4.1751	0	0	0	0
HNRNPH3	3303.55	2679.34	1842.54	2509.93	3946.45
TRIM2	0	0	0	7.20057	0
FUBP3	30.524	71.3263	79.248	34.0341	0
FUBP1	1144.95	1504.15	1393.58	669.475	1687.92
RP11-96O20.4	1.65222	0	0	0	0
SCHIP1	152.157	142.219	276.526	870.799	184.605
LSM6P2	0	0	0	0	925.055
HIRIP3	0	0	2.57873	0	0
FAM189A2	0	0	4.3276	0	0
RP11-831H9.11	0	0	22.7763	0	0
SPEN	0.523105	6.21269	7.58122	8.05372	6.00398
YJEFN3	0	0	0	0	18.2734
SLC9A3R1	0	0	27.5106	0	0
CYP26B1	1.65215	1.93031	0	0	0
AP000721.4	0	0	28.6712	64.6003	0
PABPC1L2B	3.68054	12.9006	9.5556	35.529	11.3514
ANGPT1	3.04191	1.77702	1.97439	4.19488	6.2545
PPP1R14B	8.2722	0	0	0	0
UBP1	129.549	67.2713	205.543	476.406	147.982
PALM2	133.673	0	61.4096	0	0
PDLIM1P4	0	0	23.8848	0	0
TCTE1	6.62578	5.16087	5.73406	3.04571	2.27056
MANSC4	7.84848	0	0	0	0
C1orf56	0	34.8794	0	0	0
ICMT	2.62916	0	0	0	1.42006
RALY	0	0	0	5.53061	0
SRRT	31.3702	29.1592	48.5967	107.234	77.1573
RP11-518L10.5	0	2.87002	0	0	0
RP11-571M6.8	0	0	0	7.74523	0
AC103809.2	0	0	0	47.4714	0
PCDH10	0.76833	1.79537	0	3.17865	0.789885
ATP6V0A1	0	0	0	119.516	19.8876
ATP6V0A2	0	0	1.29048	0	0
GPR98	1.25935	0	0	0	0
ALKBH6	4.82343	0	0	0	0
SRRD	0	0	0	22.5353	0
PCDH18	45.3672	53.0054	50.8616	63.3729	29.68
ALKBH5	0	5.30939	3.22918	6.86087	0
VPS54	9.69345	22.6509	27.6833	26.7351	11.9585
MRPS36	0	0	0	8.86334	0
C8orf58	0	0	4.54089	0	0
PRR13	8482.79	5859.3	5762.09	5041.96	7476.99
TMEM56-RWDD3	0	0	0	0	11.2627
C17orf104	2.78252	0	0	3.49972	0
SMPD4	0	1.72505	0	0	0
ZSWIM8-AS1	0	0	0	38.21	0
RPL36A-HNRNPH2	0	0	0	36.4907	23.1353
ACSL3	0	0	0	0	20.4748
TIMM17B	0	0	11.2107	0	0
RP11-407N17.6	2.99599	3.5004	0	4.13156	6.16009
DNAJB2	6.85504	0	0	0	15.0394
DNAJB1	58.4695	46.7409	35.953	72.0268	22.1458
SNORA5B	0	0	0	0	10.7742
DNAJB6	110.823	51.7925	80.605	61.1312	68.3592
DNAJB5	7.26144	47.6956	0	0	32.296
DNAJB4	0	0	0	37.3875	0
AMDHD2	0	26.7065	9.49994	5.03263	0
TRMT5	1.17415	0	0	0	0
TTC28	0	0	0	0.775022	0
AAMP	18.2392	0	0	0	0
HYPK	24609	20645.3	19603	14919.6	24922.1
AC011897.1	3.54682	0	4.60422	12.2279	3.64633
RP4-800G7.2	2.86018	0	0	0	0
DIDO1	0	1.00001	0	0	2.60123
NRON	0	0	0	58.5962	87.3659
AL513327.1	44.0352	43.2741	72.1307	93.1401	28.5621
CARS	0	0	3.59502	0	0
TMED7-TICAM2	0	0	0	44.6231	0
PODXL2	0	0	0	4.41234	0
U2SURP	137.504	183.605	67.999	134.61	228.871
SNORA58	2532.28	3263.71	3804.88	2833.58	2527.49
ENO2	48.5786	0	0	0	0
EIF4E2	1192.06	919.986	1235.11	1055.71	1101.83
SNORA51	0	0	0	12.2635	9.27359
TBL1X	0	0	1.55976	0	0
SNORA53	0	24.9287	0	43.6406	25.863
SNORA52	0	0	174.38	0	0
ZNF800	43.2205	47.7405	71.9866	52.3237	46.2995
TAOK1	48.9636	125.751	127.913	146.118	103.026
TAOK2	4.19251	0	0	15.0725	0
TAOK3	16.3222	15.2562	25.4259	127.331	0
RP11-44N21.4	15.9985	29.1223	83.8451	77.3928	22.3214
CNOT6L	115.265	242.105	220.086	233.802	217.169
LA16c-306E5.3	572.629	752.668	1115.02	1233.86	662.281
FAXC	1.66999	4.5527	13.0072	6.90891	1.14456
FAM65B	0	0	14.656	0	0
RP11-358N4.5	0	0	80.1118	0	0
LLGL1	0	0	0	0	1.59964
RP11-701H24.10	57.0023	12.7999	0	0	0
SLC22A17	12.3711	9.63597	31.1591	12.6077	15.6649
RDX	0	0	0	0	2.10824
GRIK3	0	0.826709	1.83705	0	0
GRIK4	0	2.68032	0	30.3514	0
GRIK5	8.14433	11.8944	23.7878	39.3094	8.37282
OIP5-AS1	0	0	0	1.00661	0
NSMCE1	0	27.1411	0	0	0
RCN1P2	0	0	14.823	0	0
RNF145	0	0	0	45.3547	0
RNF146	0	0	0	4.68939	0
OBSCN	0	0	0	0	0.849077
RP11-343C2.11	83.3353	234.176	118.697	82.9203	175.405
PTK2	398.945	148.309	541.421	450.129	447.423
MATR3	4082.24	5494.36	3053.37	3292.32	3792.72
PTK7	0	0	2.95	0	0
PHB2	7.07905	0	15.7911	0	15.0394
RABGAP1	0	0	0	11.2011	0
SERGEF	0	0	13.3595	0	0
RP11-1099M24.7	0	0	0	121.208	0
FAM209A	5.01199	0	33.7776	0	0
RCSD1	0	0	13.6046	0	0
MCL1	1.69357	0	0	0	0
TMEM56	0	0	0	0	11.2627
SORBS1	2.45741	0	0	0	0
ODC1	0	4.2663	0	0	14.5975
FAM219A	0	2.21052	0	0	0
CD320	0	11.4961	0	8.43201	0
GNL3LP1	0	0	0	0	17.9684
ATG16L1	2.469	2.88468	3.20506	3.40482	2.53826
JADE2	3.02008	4.70472	2.61362	6.20695	2.06987
ARHGDIG	0	0	0	0	4.82255
ARHGDIB	0	0	22.0149	0	0
JADE1	6.77174	2.64268	0	18.7151	25.5786
ARHGDIA	44.5717	0	51.8437	6.43906	0
NANS	0	0	0	0	13.1153
XPR1	6.43761	0	18.8029	114.206	40.8412
SPECC1L-ADORA2A	16.1316	0	1.26427	0	0
COPA	50.9203	33.0518	91.8068	46.8137	33.4451
COPE	0	7.96571	0	0	0
ENDOG	6.61678	0	0	0	0
TANC2	37.1192	25.2922	15.4049	20.6949	12.847
INTU	0	0	0.626811	0	0
BRAT1	0	16.5523	0	0	0
EBF4	0	0	0	20.3835	0
EBF3	22.9086	44.1569	54.7124	25.0165	94.5288
EBF1	12.2315	21.4362	30.0131	63.6723	34.8453
HBA1	0	0	0	0	95.6647
PCNXL3	0.912787	0	0	0	0
LMNA	0	6.52182	24.8302	41.7812	10.3263
HBA2	0	0	0	0	164.655
AGTPBP1	0	0	2.04463	0	0
MDP1	0	4.47163	0	5.05023	0
DDX23	0	0	17.2254	23.5598	0
DDX21	0	0	1.81691	0	2.87782
DDX24	0	0	30.9568	4.3503	0
GULP1	0	0	0	24.1027	0
NRIP1	0	0	0	1.18089	0
EWSR1	2863.49	3309.46	4177.92	3597.15	3828.65
GSTP1	0	0	0	22.6531	16.8877
VTI1A	8.03672	3.75592	14.6057	47.9906	3.30488
VTI1B	10.8607	0	4.78743	0	0
SNORD98	1078.58	1279.47	2073.38	1735.67	1396.8
ATP6V1C1	0	0	0	58.8473	0
FKBP15	2.42328	0	0	0	0.752344
FKBP11	0	0	23.9549	9.99883	0
FAM3A	4.83829	0	0	0	0
FAM3B	9.79398	0	0	0	0
FBXO11	2107.19	2873.12	3292.74	2673.58	2624.59
FBXO16	0	1.60069	0	0	0
CHSY3	3.46371	0	2.24817	0	0
CHSY1	1.45171	0	0	0	0
RP11-972K6.1	4.00284	4.67677	5.19619	57.7706	14.4992
KCNB2	1.87002	0	0	0	0
HSD17B1	0	0	0	0	1.35698
TOMM7	21.1213	13.2147	0	0	0
PPP1R3D	0	0	0	2.67681	0
PPP1R3A	1.50962	0	0	0	0
SNORD43	22.4591	0	11.7604	0	41.2745
TMEM191C	0	0	0	0	5.71105
TRIM16	0	0	0	11.1578	7.51476
BCLAF1	996.827	4904	4148.81	4199.93	4633.28
PLA2G6	57.754	0	0	0	0
NSG2	0	0	0	8.36686	11.5876
MARCKS	100.815	79.7334	64.4283	393.551	55.8077
GDPGP1	0	0	12.9975	0	0
LUC7L3	4146.37	8103.48	6728.31	5220.62	7367.25
LUC7L2	19.2937	56.3551	0	841.534	0
SHC4	0	0	0	1.99826	0
ERBB3	38.2554	90.3595	74.4905	105.148	63.5663
SNORD42A	0	0	68.4468	48.4751	17.3412
HAL	2.60193	0	0	0	0
MIR4745	0	20.364	0	16.2103	2.19397
PEX26	0.344751	0	0	0	0
YTHDC1	565.258	685.75	1036.22	760.633	708.803
ERLEC1	0	0	0	28.2481	0
SH3GLB1	0	0	0	44.3621	0
KIAA1551	0	0	0	0	1.07543
PPP1R37	1.87504	4.38145	9.73614	25.8573	3.85529
TMEM108	0	4.3013	0	0	0
NACAD	0	0	0	1.90092	0
CHERP	18.9546	0	0	0	17.3412
SNORD4B	0	0	68.4468	48.4751	17.3412
EHHADH	0	0	3.46371	0	0
TMEM104	1.40969	0	0	0	0
NME4	0	0	15.0066	0	0
INPP5A	5.19433	0	0	7.16313	5.34006
SMPDL3A	0	0	5.00792	0	0
NME1	18.9546	0	14.6035	28.7134	16.1778
NME2	18.9546	0	14.6035	28.7134	16.1778
PES1	0	0	10.5032	0	0
INPP5J	0	0	0	0	11.0887
RAI14	43.1605	0	84.0416	66.9596	11.0928
FREM3	0	1.1281	1.25339	0	0
FREM2	0	0	0.55653	0	0
FKBP1B	27.8322	113.813	172.224	303.645	71.5325
FKBP1A	4.4891	0	0	0	0
CHURC1-FNTB	0	0	0	0	2.75597
SPEG	104.577	203.64	113.128	48.9643	120.804
MANEAL	0	6.85052	0	0	3.78254
MSANTD1	0	5.43809	3.02103	0	0
MSANTD2	199.911	472.706	290.459	313.543	350.781
MSANTD3	41.0728	7.98973	31.1019	70.438	17.5938
STAT6	0	0	12.5766	0	0
CLUH	0	0	1.72178	0	0
HELZ	92.6528	253.796	805.668	855.88	255.221
RN7SL731P	0	0	0	11.1726	0
RBAK	24.9854	0	0	0	0
FBLIM1	0	0	0	0	2.27776
KIAA0195	0	0	0	18.2637	1.94506
CDC16	0	0	0	18.1456	0
SMG1P1	2.10487	8.36144	2.73238	3.46464	2.5967
AC018470.1	14.1871	38.6765	135.055	58.6932	38.8936
AHNAK	0	0	0.439285	0.466663	0
VPS37D	44.8269	20.9496	5.81909	24.727	13.8254
GRIK1	0	0	0	5.58048	2.59434
PNPLA3	0	3.67098	0	0	0
TIAM1	0	0	1.16878	0	0
TIAM2	19.7136	9.8711	20.107	25.2438	15.9238
PNPLA6	0	0	0	2.18086	15.3249
MAP1A	1.82438	0	0	3.45006	0
MAP1B	0	0.621422	0	4.66665	1.09359
IGSF9B	0	0	9.15563	0	0
GFOD2	3.55241	0	0	0	0
FOS	0	0	4.21356	13.4285	3.33695
UNC5B	1.00863	3.53534	0	0	1.03693
CTC-490E21.12	0	0	0	0	18.4517
VGF	0	3.25575	3.61735	0	0
UNC5D	2.91053	13.6022	3.66449	8.02742	10.6595
SFPQ	24532.7	55456.1	35725.9	33734.1	20814
MAP1S	8.67186	0	0	0	0
FRMD8	0	0	0	54.9368	0
CCP110	3.60808	15.0931	16.7586	17.8145	4.42227
IMMP1L	16.1316	37.6951	0	147.41	33.1683
FRMD5	10.4467	12.2055	13.5611	0	2.68494
KIAA0754	28.9555	11.8759	8.80409	27.0983	35.2405
PKNOX1	0	0	34.4919	0	4.29865
PKNOX2	30.5271	20.5106	112.924	36.3132	13.5356
FRMD3	16.4699	0	0	0	16.932
GNAQ	7.95664	3.48609	6.45544	57.1077	4.08993
GNAS	9612.94	6855.72	10867.3	7522.49	8386.98
MED13L	3.37483	19.5994	9.63809	30.818	16.096
EIF2S2P4	1476.84	1677.28	1242.38	876.079	1416.49
SAFB2	1.54169	7.20502	6.00393	14.8823	7.92473
AL162311.1	29.0188	33.3967	10.8239	76.2891	36.1926
HLTF	0	0	0	27.9071	0
ARHGEF26	0	0	2.82825	0	0
HSBP1	0	0	24.8302	0	0
COL12A1	0	0	0	70.2569	0
AGFG1	532.012	589.864	1061.76	740.464	427.854
DPF2	64.7325	18.2841	126.876	2.94427	48.2653
RPS13	0	0	36.3286	43.2081	9.4254
DPF1	0	8.67153	0	0	0
ASNA1	0	6.94122	22.0745	0	0
RPS12	30.7623	0	0	678.755	31.6254
SEC14L1	0	0	3.21999	0	0
RPL18A	35.4979	8.29488	71.1175	19.5811	29.195
C1orf43	0	33.6022	0	13.3398	0
UPF1	3.70381	0	8.54999	0	0
UPF2	49.2926	60.545	96.8023	69.7189	53.2743
KRT8	0	14.4933	0	0	0
CTC-487M23.8	99.2367	192.84	489.731	489.94	290.883
DACT3	0	0	0	3.31746	0
FLG2	0	0	0.916153	0	0
PHTF1	10.241	11.9652	0	0	0
RP11-104H15.7	0	6.87437	0	6.10001	0
VPS41	0	0	0	138.105	0
CTD-3214H19.4	0	0	105.144	0	0
RPS14	16.7112	0	22.0745	0	17.3375
TMCC1	8.04155	9.39544	36.5363	5.42499	16.5343
CASK	218.28	198.651	248.389	235.595	189.639
WBP1L	1.62253	13.3023	16.8911	26.9157	10.0327
VCPIP1	0	3.0207	0.839049	2.67402	1.32898
NMNAT2	0	0	20.3656	108.174	0
AC005943.4	0	3.2219	3.58396	0	143.954
GPR85	121.78	121.314	225.684	239.02	189.611
CNPY2	24.0297	3.08083	0	3.58073	19.5066
EPB41L1	165.819	120.847	253.75	196.435	115.308
REXO1L10P	0	0	0.64528	0	0
EPB41L2	417.709	457.352	249.803	326.173	280.485
EPB41L5	0	0	1.31801	0	0
THRAP3	82.5474	143.15	83.9949	217.489	183.101
KDM5B	101.869	93.9631	135.719	107.209	112.995
KIDINS220	2.66019	5.29297	10.4444	30.793	5.5589
WBP11	0	0	0	13.7163	0
PLEKHM2	0	0	0	2.29102	0
NAA15	113.842	93.3661	112.147	116.158	126.561
VPS4A	83.3353	234.176	118.697	82.9203	175.405
VPS4B	0	0	0	4.85223	0
ADAM22	0	0	0	3.50114	0
GMEB2	0	0	0	0	1.70478
GLCE	0	1.5896	1.76615	1.87622	0
GMEB1	0	0	0	10.3663	0
TARDBP	1553.21	1594.83	1469.53	810.46	2082.81
PRKRIP1	0	0	0	24.0612	0
FRMD4A	0	0	0	24.4167	2.22902
AHI1	0	0	0	0	7.58537
NAA10	34.8122	52.0251	13.2725	25.8798	32.8412
GSTM1	0	0	16.765	0	0
GSTM2	0	0	16.765	0	0
SZRD1	329.869	492.426	497.936	650.93	810.747
AGXT	3.82493	0	0	0	0
DCAF11	0	0	0	24.9352	0
LRRN1	1.74484	0	0	12.031	0
TREML2	0	0	2.64824	0	0
UBE2A	3.99266	0	0	0	0
PPP1R15B	1.25533	4.40003	4.88871	6.92453	0
GPAA1	0	0	5.04198	27.7285	0
PUS3	4.00795	0	0	0	0
ZMPSTE24	0	0	0	0	2.23829
UBE2C	0	0	0	0	12.5545
EFHD2	0	0	3.71287	11.8328	0
COLGALT1	2.31096	2.70004	2.99992	0	2.3758
SLX1B-SULT1A4	0	0	0	0	5.29661
SNORA40	0	0	10.3434	10.988	0
SNORA41	0	40.4409	55.7737	0	17.7218
SNORA48	88.5503	61.7646	149.526	259.391	167.043
RUNX1T1	62.1956	37.7466	127.016	41.4618	14.9497
RBMS3	7.01581	24.591	9.1074	24.966	7.21264
AEBP2	283.872	273.136	368.501	287.844	197.209
PTCD1	0	212.546	94.4607	0	0
ZNF816	0	0	3.57454	0	0
SPTBN1	19.4557	27.2776	21.215	34.3424	26.402
ZNF814	1.79297	0	0	0	0
KLF13	4.75748	2.22339	16.0571	27.4812	3.91277
KLF12	0	0.70478	0	0	0
LEPRE1	0	0	3.45198	0	0
TFAP2A	95.3244	106.007	109.544	38.7659	269.274
TFAP2B	142.172	102.221	14.1967	0	56.2157
TNFSF12-TNFSF13	4.72191	0	12.2593	19.535	4.85439
NPIPB3	0.41037	1.63017	0.532712	0.625535	0.50626
RP11-1166P10.1	198.343	115.17	502.39	338.023	114.59
NPIPB5	2.10487	8.36144	2.73238	3.46464	2.5967
NPIPB4	1.29996	5.164	1.68751	1.78952	1.60372
NPIPB7	0	0	0	0	25.3835
CTD-2545G14.7	543.321	535.538	699.187	1541.02	533.847
FGGY	0	0	0	0	14.4667
PCNA	5.60193	0	0	0	0
SLC44A1	385.708	665.449	1251.5	1231.68	210.561
SLC44A2	0	0	0	24.1221	0
ANXA2	42.7749	25.2721	0	0	0
ZBTB7A	0	0	0	4.65662	0
ANXA7	0	0	19.1688	0	0
POLR2H	0	0	0	0	15.1808
MSI2	2136.59	844.231	2085.52	3873.17	2246.39
MSI1	62.9284	62.6308	117.995	196.161	43.1292
MEST	3051.56	2887.51	2078.55	464.021	2516.89
MCM7	4.9294	0	13.5369	0	0
PCNP	353.729	547.136	361.847	584.286	280.12
MCM5	2.88249	3.36779	0	3.97504	0
MCM4	49.6569	99.089	2.10051	0	41.8818
MCM3	0	0	0	23.8708	0
PCNT	0	0	0	0.842629	0
POU5F2	32.4698	25.291	42.1499	0	0
ZDHHC20	35.2502	123.555	251.676	486.111	126.837
ZDHHC21	3.51454	4.10626	25.8877	16.9896	13.1429
ZDHHC22	0	2.3042	0	0	0
DUSP16	9.38921	4.388	4.87535	5.1792	9.65263
HDAC1	14.2313	16.6273	0	56.4497	0
DUSP12	0	0	15.7606	0	0
ZMYND8	210.607	291.414	546.789	232.114	317.557
SQSTM1	8.42437	0	0	0	0
GRHL2	39.4514	15.3645	34.1419	9.06743	74.3567
EPC2	159.181	147.28	231.912	215.814	169.689
EPC1	81.6222	112.877	195.7	25.6305	174.361
TENC1	0	0	0	15.3623	0
NDUFS1	3.38219	0	0	0	0
SHOX2	11.3027	0	8.59846	5.19316	3.87328
COQ9	0	0	0	24.172	15.8252
ISY1-RAB43	1.57759	0	0	0	0
C1S	0	0	0	20.4115	0
COQ6	0	0	0	17.2777	0
RP3-508I15.9	0	6.65788	0	0	0
ILF3	614.827	849.13	858.676	558.405	530.478
ILF2	0	0	0	16.9818	0
NEK7	0	0	0	0	1.64486
TSR2	0	0	6.21844	0	0
RP11-53I6.2	0	0	0	4.68685	0
ISL1	0	0	0	45.4892	0
ISL2	0	0	0	7.08116	0
REEP4	0	0	0	0	5.1526
PKMYT1	0	0	12.4044	0	16.5842
THAP9-AS1	0	0	11.5363	0	0
PCDHGB3	5.95132	0	0	1.97819	1.43891
PCDHGB2	5.95132	0	0	1.97819	1.43891
PCDHGB1	5.95132	0	0	1.97819	1.43891
DEFB126	0	0	0	0	14.9351
PCDHGB7	5.95132	0	0	1.97819	1.43891
PCDHGB6	5.95132	0	0	1.97819	1.43891
ATP9A	0	0	0	2.98074	0
PCDHGB4	5.95132	0	0	1.97819	1.43891
MROH7	19.2449	0	0	0	0
MROH6	0	0	3.90301	0	0
RREB1	8.10152	18.931	0	11.1722	16.6576
RP11-347C12.1	11.5498	19.441	6.6071	12.1143	13.8863
RP11-347C12.2	11.5498	19.441	6.6071	12.1143	13.8863
MIR1-2	3.1384	0	0	0	0
ZNF146	0	0	2.62776	0	0
ZNF148	79.8492	56.07	103.829	33.5705	60.6381
WHSC1L1	29.9752	35.0219	19.4558	26.9532	25.6802
RP11-45D17.1	0	0	2.77343	0	0
MICAL1	0	0	2.57955	0	0
PYGB	0	0	0	4.42975	0
MICAL3	1.53021	0	0	3.1613	0
PHC1	1.7762	0	0	0	0
PHC3	0	31.8924	0	3.65166	12.5722
PHC2	1797.41	1789.8	2833.4	1932.01	2257.19
PYGL	0	0	17.6733	0	0
PFAS	0	0	24.1282	0	0
RP11-96C23.15	1.51289	0	0	0	0
DDX3X	2894.21	2659.4	2980.08	2528.74	2341.86
C20orf27	0	0	7.55495	0	0
C20orf24	7.64784	0	0	0	7.8624
VWA9	24.8237	24.1692	32.2243	39.9381	21.2668
C19orf48	12.9148	0	0	0	13.2771
ZNF362	44.0352	43.2741	72.1307	93.1401	28.5621
SAFB	4.37824	20.4615	20.7438	44.932	22.5054
RP11-1055B8.7	0.637564	0	0	0	0
EMC10	3.73621	0	0	0	4.65496
RP11-574K11.31	0	0	0	38.21	0
BIVM	0	0	14.172	0	0
LSG1	0	19.976	0	0	0
KCNN3	0.490397	0.572961	0	0.676272	0
KCNN2	19.012	16.0089	34.911	7.5582	36.6247
ANKHD1-EIF4EBP3	0	39.3605	1.56125	20.4003	31.9526
ATXN7L3B	0	0	0	0	1.87178
HNRNPLL	177.891	151.943	160.879	81.5648	408.005
H2AFV	11.8659	0	0	0	0
MANBA	0	0	3.46371	0	0
AL354993.1	0	0	0	19.3245	0
RP11-468E2.2	0	4.47163	0	5.05023	0
H2AFX	5.46072	5.27505	0	0	5.61392
PKIA	34.3821	0	22.3161	142.242	53.02
H2AFZ	11419.4	9237.51	4333.94	1814.35	8930.76
SNORD57	0	0	0	12.2635	9.27359
TMEM189-UBE2V1	0	0	4.6489	532.886	0
DAPK1	0	0	9.69188	0	0
RNF8	0	0	4.28891	0	0
GRIP1	0	1.57325	3.49596	3.71384	0
FST	52.0121	41.5507	0	15.0901	28.1238
RNF4	30.9684	0	0	0	13.1688
RNF5	0	0	8.62575	0	0
RNF2	0	0	0	41.9533	0
NCAPG2	2.32466	0	0	0	0
FOXK2	1.93925	0	0	0	0
FOXK1	0	0	0	0.790563	0.589358
NR3C2	2.28907	0	0	0	0
MIR4775	51.267	120.503	132.544	197.186	39.267
SYS1-DBNDD2	0	0	0	45.4026	0
FGF11	0	6.87437	0	6.10001	0
INO80	4.04231	2.36144	9.183	9.75533	6.23359
RHBDL3	683.137	728.79	1045.15	714.549	787.771
CLTA	0	0	0	119.393	0
RPAP2	0	0	0	0	12.13
CLTC	445.629	354.046	370.228	902.272	568.083
TMEM110	0	13.2864	0	0	0
SNORD36A	28.1951	14.1034	48.8011	25.9213	28.9862
YPEL5	656.776	613.882	852.577	925.84	510.153
NGLY1	0	0	0	48.6111	0
ADRBK1	0	0	0	18.6973	0
FLG	0.501595	0	0	0	0
TMEM117	0	0	0	24.5119	0
NMD3	0	0	0	26.7029	0
RP11-466P24.2	366.216	391.504	330.399	262.612	333.194
SNORD36B	28.1951	14.1034	48.8011	25.9213	28.9862
RP1-111D6.3	139.38	217.129	150.777	95.9514	95.527
SLC35A4	2.22897	0	0	0	0
MSANTD3-TMEFF1	41.0728	7.98973	31.1019	70.438	17.5938
SLC35A2	5.11399	0	0	0	0
PCOLCE	0	9.50227	0	56.0813	13.9361
MPDZ	0	0	0	3.08964	0
UBE2HP1	227.515	53.164	472.548	313.75	233.898
ISCA2	0	0	0	3.60456	0
FAF1	281.065	232.606	273.643	355.297	385.267
FAF2	177.159	199.688	221.866	200.776	123.646
ASIC1	0	7.33669	0	0	0
ASIC3	36.9069	0	0	0	0
LMX1B	0	7.54794	0	0	0
ABCB10	0	0	2.24384	0	0
PIK3R5	0	0	47.8116	0	0
CYHR1	183.573	117.964	226.386	240.495	198.16
PAK6	20.7036	0	0	40.0275	19.1399
ABCE1	0	0	0	15.4859	0
CTDNEP1	543.321	535.538	699.187	1541.02	533.847
MIR5572	0	0	0	7.75092	0
CDC27	122.007	285.096	45.2514	141.396	147.202
RBPMS	749.088	417.672	459.518	620.487	541.586
NUP153	84.7263	61.3465	60.4145	36.204	72.3816
TOX4	13.0489	0	0	0	0
TOX3	4.33041	0	8.43212	2.98588	4.4519
PDZD2	3.52493	6.1776	0	2.43049	1.81191
NUP155	0	0	4.97657	5.17698	0
CTD-2008A1.2	0	4.03098	0	0	0
BAIAP2	0	4.34973	0	0	0
XPNPEP3	5148.25	3654.96	2343.72	1873.5	3546.84
ACTR3	42.0765	30.7253	61.4481	152.403	86.5139
ACTR2	1034.45	1207.49	1142.21	861.302	1113.23
FOXP2	4.05535	13.2231	3.9541	34.9118	2.08169
GPANK1	2.44402	0	0	0	0
BCAP29	0	0	0	0	25.6864
TMX3	0	0	3.46697	12.1261	0
WBSCR22	12.1882	0	0	0	0
PDE3A	0	0	0	0	0.87829
TMX2	0	16.6651	0	145.425	1.35892
RPL35A	28.629	0	37.1641	0	21.9351
GGCX	589.76	677.918	519.445	552.321	365.316
GNRHR	9.87093	0	0	0	0
TMCC2	0	0	0	15.2139	0
CTC-524C5.2	0	0	29.958	0	0
ADNP	170.428	216.862	473.183	238.475	164.844
TNPO2	9.33658	13.6356	6.06002	12.8754	4.79926
TNPO3	0	2.62473	0	15.459	0
TNPO1	80.6141	104.511	96.4287	84.6604	852.005
IL10RB	0	0	3.42157	0	0
POLDIP2	76.2308	73.5756	107.562	73.1301	112.443
GCN1L1	0	0.868375	0	0	23.4482
HM13	3.95995	0	15.4215	13.681	51.252
AC010761.8	9.28722	0	0	0	0
MAPK1	0	0	0	11.8931	0
MAPK6	7.82256	1.82792	6.0928	25.8901	3.21681
MAPK7	2.52051	0	0	0	0
PPP1R12B	119.512	372.355	105.007	329.621	40.9549
COPS3	56.0426	392.868	259.763	309.138	57.6149
MAPK8	276.36	407.921	293.14	200.315	274.87
SGPP1	0	0	0	2.80418	0
RP11-178C3.2	1344.69	1657.8	1499.07	1459.39	1673.52
WTAP	544.201	669.694	525.631	393.127	575.493
HHEX	0	6.7684	0	0	0
LYL1	0	5.79113	0	0	0
CTB-89H12.4	1825.42	1849.14	2512.38	1924.16	1788.98
ATP8A1	0	0	0	13.4349	0
STAG3L3	0	0	4.03058	0	0
STAG3L2	0	0	4.05462	0	0
STAG3L1	13.0032	0	4.80756	0	0
C1QTNF9	75.8793	0	0	0	0
BCOR	221.161	348.81	469.689	14.8818	736.521
ANKS1B	0	4.61792	0	34.1233	0
PTPRS	0	1.27198	0	1.50133	1.42149
NAP1L4	19.2962	0	0	0	0
BCAP31	0	0	0	46.4572	5.42529
YTHDF3	318.025	636.46	417.548	509.281	331.872
ZMYM6NB	0	0	0	3.97869	0
VPS35	1.65563	0	0	0	0
GPBP1L1	2.16744	5.06472	24.2397	5.97794	0
COLCA1	3.61085	5.62504	4.68733	6.63929	3.71215
BLOC1S5-TXNDC5	0	0	3.28644	0	2.60271
METTL3	0	0	25.2922	6.42862	5.2108
RP5-857K21.11	13.7036	0	35.5779	18.8977	14.0881
STAT5B	18.6729	0	24.2397	77.2513	38.3935
CTC-479C5.10	0	0	0	0	12.3151
NKX3-1	0	14.9661	0	0	0
RPL12	0	17.8832	79.4775	21.1077	0
RPL36A	0	0	0	36.4907	23.1353
KCTD1	0	0	0	71.1209	0
KCTD7	12.8619	0	0	0	2.65623
MDGA2	0	3.3463	0	40.8616	0
KCTD5	0	0	28.8848	0	0
KCTD8	0	0	0	3.66402	0
ADAM10	167.271	228.414	571.319	334.307	283.061
NDUFA5	0	0	4.85874	0	0
ADAM15	7.91773	0	0	0	0
ADAM17	1.52243	0	0	0	0
ADAM19	0	0	0	1.38787	0
GLTSCR1L	0.99719	0	0	0	0
TMEM39A	0	0	0	12.2865	0
SERPINA1	14.0706	5.48679	0	0	0
SERPINA3	0	0	0	5.54832	0
SERPINA4	0	0	0	5.54832	0
SERPINA5	0	0	0	5.54832	0
HCFC1	0	0	0	2.54696	0
EXOC6B	0	0	0	1.55468	0
CPNE1	440.297	407.254	785.895	555.795	320.627
LINC-PINT	0	0	0	2.6393	0
HS3ST3A1	0	0	0	3.75942	0
NRAP	0	0	1.57451	1.67264	1.24694
FOXRED2	0	3.7421	0	0	0
FOXRED1	0	20.5364	0	0	0
AC115115.2	0	257.966	4.32365	3.82743	2.28275
PTPRC	0	0	9.17454	0	0
DNMT3B	0	0	0	4.14031	0
SNORA32	0	0	10.3434	10.988	0
SNORA31	23.3993	0	15.0523	44.3779	0
DNMT3A	282.555	582.452	260.807	138.928	414.278
COMT	0	0	0	7.90137	0
UPK3BL	0	0	9.35145	0	0
AAK1	7.90732	12.3182	27.3725	14.5392	5.41945
AC002398.9	0	0	10.0132	0	0
SNRPN	57.0023	12.7999	0	0	0
GCSHP3	3.38219	0	0	0	0
NDEL1	737.852	711.306	1493.74	3758.34	1100.88
SNRPB	0	0	0	0	25.4125
RN7SK	1026.04	1931.38	628.967	471.647	1406.44
STON1-GTF2A1L	0	0	0	11.0581	0
SHANK2	1.49596	0	0	0	0
SHANK1	0	32.518	0	21.9695	0
SNRPE	0	0	0	260.168	0
SBNO2	2.88117	0	0	0	0
PCSK1N	0	8.87065	0	0	0
RNF167	0	91.5609	0	108.07	0
RNF165	0.903987	1.9909	1.17349	27.0022	1.75181
CTD-2651B20.1	4.16471	0	0	0	0
RNF169	0.826558	0.965719	0	0	0
RGL2	0	0	0	8.27667	0
ZNF253	0	0	3.98697	0	0
UCP2	0	0	0	0	8.26486
UPF3B	0	0	0	4.10111	0
UPF3A	0	0	0	0	4.11777
NPIPA8	5.76188	5.04897	0	0	5.92353
BRAF	23.6703	112.47	139.571	265.164	110.695
SALL1	1.71017	0	300.214	140.877	70.015
PDPK2	2.93227	0	0	0	0
NPIPA7	5.76188	5.04897	0	0	5.92353
NPIPA1	0.408962	0.358362	0	0	0.420436
AC011754.1	0	2.12047	25.9158	40.5076	0
ZDHHC15	83.8329	87.0641	60.4586	12.8453	38.3044
ZDHHC14	0	0	0	38.2319	0
ZDHHC17	0	22.8348	0	18.4347	37.5018
ZDHHC16	0	0	0	21.7678	0
ADAM23	0	0	0	3.47725	0
PRKAG1	3.59984	63.755	146.573	189.703	51.2381
CTC1	0	10.1881	0	0	0
PRKAG2	9.15579	21.2988	86.3103	91.4429	33.9291
ZDHHC18	0	19.6026	0	0	0
PCSK5	4.79112	2.79888	15.5487	52.8206	9.85107
HIPK3	41.8787	36.1653	87.4547	107.971	41.1817
HIPK2	3.38523	3.92288	2.17648	9.24885	6.90044
HIPK1	11.7863	11.0356	21.4572	50.2147	14.577
ANP32E	315.344	294.749	163.742	239.178	275.563
ANP32B	0	5.91719	0	6.98411	15.6198
ANP32A	0	0	0	122.529	0
RP1-283E3.8	0	10.3908	7.05145	3.56452	2.65732
SYNPR	0	0	0	14.8744	0
LEMD3	0	0	0	12.2116	0
DUSP26	3.91065	0	0	0	0
AP001468.1	7.67587	0	0	0	0
TAT	1.6706	0	0	0	0
ZFYVE19	35.1516	0	0	0	0
NTNG1	0	2.93779	0	10.2101	5.11587
RPF1	5.40434	0	0	14.9055	0
ZFYVE16	0	0	0	3.26865	0
MRPL54	15.5718	0	0	0	0
MRPL55	0	21.4344	0	0	0
PRIM1	39.2105	0	58.1366	35.4739	0
MRPL51	0	19.3954	0	69.5047	0
RP11-466C23.4	0	0	0	1.61646	1.20506
C3orf14	3.80459	0	0	0	1.95566
C3orf17	0	14.1578	0	0	0
YAF2	0	0	0	154.068	18.5356
RP11-298P3.4	0	0	0	55.9901	0
LARP1	0	1.15182	4.2799	4.0785	4.05399
RP5-862P8.3	0	2.466	0	0	0
LARP7	0	0	0	0	3.59315
CAMTA1	844.506	1153.1	963.64	612.36	1175.7
GPATCH3	0	0	4.29116	4.55861	0
PPP1R9A	0	0	0	0	0.646075
PCDHGC3	5.95132	0	0	1.97819	1.43891
PCDHGC4	5.95132	0	0	1.97819	1.43891
PCDHGC5	5.95132	0	0	1.97819	1.43891
IQCE	0	0	0	1.33953	0
IQCJ	152.157	142.219	276.526	870.799	184.605
IQCH	0	4.97136	0	0	4.37435
TNS1	0	0	0	22.8926	0
CTC-550B14.6	0	0	0	17.0392	0
TBL1XR1	98.8196	96.2142	128.28	45.2906	67.728
DDX49	28.5439	0	19.8694	0	0
PPP1R9B	0	0	18.8585	4.53289	1.68962
WDTC1	4.65068	3.62245	8.04956	4.27562	1.59372
RP11-144L1.8	3.23086	0	0	0	0
ZNF174	572.629	752.668	1115.02	1233.86	662.281
EDIL3	18.7285	0	0	0	0
MBTD1	1.28828	1.50517	1.67234	8.88286	0
DDX46	24.4339	24.8458	11721.9	28.3416	137.741
PTEN	199.013	216.756	232.072	273.815	282.621
RP4-758J18.2	0	0	0	0	10.1638
PLXNB2	0	0	0	0	4.62165
CTCF	87.8999	90.849	94.3561	58.2772	90.366
RARS2	0	0	0	0	14.3702
ELAVL4	15.9158	19.0907	6.88689	111.658	12.7262
LGR4	0	0	0	1.75108	0
MMP16	4.43367	11.1914	24.8688	17.8715	7.53041
GSTM3	0	0	0	16.6784	0
ELAVL1	0	1.26715	1.40788	1.49563	2.22996
ELAVL2	17.5415	14.8134	11.7561	121.535	11.1724
ELAVL3	0	3.63823	0	0	0
CDKN1C	8.70792	0	0	0	0
CDKN1B	9.31476	0	0	0	0
LSM14A	119.698	132.922	222.619	183.426	172.711
NAA60	572.629	752.668	1115.02	1233.86	662.281
UBE2D2	4102.11	4024.61	4098.97	3907.5	3693.62
UBE2D3	14753	12497.2	13673.3	12272.7	12343.6
UBE2D1	0	0	0	10.6672	0
SNORD61	662.472	873.997	430.355	481.547	692.127
SETBP1	1.94768	2.27559	2.52833	7.16242	0.667441
EDNRB	2.72256	3.18097	0	10.6838	3.18587
SNORD68	18.1864	24.031	26.6999	39.4697	0
SAP130	0	0	0	41.4888	10.3099
AL139099.1	160.207	0	0	0	0
IFFO2	1.0531	0	0	2.08935	0
APOE	6.37505	14.2679	0	0	0
TIMM23B	0	0	0	62.5179	0
RP11-794G24.1	48.8706	57.0425	14.3143	51.9197	50.6255
IL5	0	0	11.95	0	0
NF1	27.0293	58.751	67.7544	70.2842	46.7335
AC004824.1	3.25129	0	0	14.3795	0
EEF1A1P13	0	0	0	0	1.84564
CDAN1	15.8117	21.8327	9.23683	11.775	20.6886
TMEM127	0	0	0	3.01183	0
FOXJ3	28.4135	164.137	71.1466	17.3182	11.6241
SCAF4	52.7402	65.0053	71.0828	63.0414	60.9855
TMEM123	0	0	0	2.79604	0
CCDC57	0	0	0	59.6578	0
CCDC58	1149.26	1519.81	652.384	226.408	960.78
KCNK17	0	8.05311	0	0	0
MIR4761	0	0	0	7.90137	0
KCNK12	1.04626	0	0	1.44282	2.15123
NCAPD2	0	0	22.5631	0	0
NCAPD3	0	0	8.12717	0	0
PPP1R11	0	0	5.40632	0	0
PPP1R10	431.619	533.951	395.503	435.965	443.728
MIR219-2	0	0	31.9448	13.5743	0
HCK	0	4.83067	37.5703	39.9118	12.7517
NUFIP2	176.525	410.226	454.655	379.438	476.283
VPRBP	58.1171	75.4465	94.3042	55.6564	69.7056
C7orf25	0	0	6.47005	0	0
SULT4A1	0	0	0	8.36795	0
AC007216.1	49.7544	58.1311	44.7144	94.4084	51.1503
SLC35B1	0	41.6368	0	0	0
ZNF425	0	0	2.72069	2.89025	0
RP11-67A1.2	4.1751	0	0	0	0
FBXO33	31.0403	36.2664	31.6598	30.5754	16.0108
ATXN7	0.965091	0	3.75843	2.62832	0.992167
ATXN2	379.759	443.325	571.212	562.595	579.446
ZNF428	0	0	0	7.28357	0
ATXN1	10.4977	3.53834	11.2225	8.51564	15.236
SRGAP1	0	11.9652	0	1.59562	0
TRAV17	0	0	0	0	24.7039
SRGAP3	19.6169	0	0	35.2917	0
SRGAP2	26.8795	15.7025	34.8929	92.3799	41.4795
ANP32AP1	12.2119	0	0	0	0
MBOAT2	0	6.50448	0	0	5.72337
DLK1	17.0084	22.7726	24.5274	15.731	8.74279
CCDC183	0	13.5814	0	0	23.6271
CDC42SE1	0	0	3.78174	24.1846	0
HINT1	0	0	13.5369	0	0
TSC1	4.89102	0	1.00836	6.74486	0
NEDD8	0	4.47163	0	5.05023	0
STRIP1	173.129	151.708	299.658	119.375	118.658
RP11-398H6.1	7.71357	0	0	0	0
P2RY14	0	0	5.23623	0	0
UNC79	0.817416	3.5538	2.96138	2.25448	0.840349
SMC3	0	0	0	15.5838	1.65966
SMC2	0	0	0	2.52764	0
P2RY11	0	0	0	0	25.5183
NAP1L1P1	0	4.36672	0	0	7.68465
CDC37	13.836	0	0	0	12.778
ALAS1	3.30219	0	0	0	0
OR2A5	7.94778	0	0	0	0
GARNL3	18.9546	0	0	0	0
BIRC6	277.026	302.751	385.035	399.825	345.027
BRWD3	5.67065	7.28791	5.11591	5.43475	8.16165
S100A6	0	16.2951	120.721	0	0
AREL1	17.5268	20.4776	0	24.1699	0
HMGN2P5	0	0	0	875.788	0
WBSCR17	0	0	0	2.92637	0
AIP	15.232	0	0	0	6.46857
NAMPTL	8.2248	4.80477	0	11.3422	4.22778
GRIPAP1	0	0	6.12598	0	2.42578
RP11-613D13.4	0	0	0	39.7714	0
SLX1A	0	0	0	0	5.29004
ALG11	1.18388	0	0	1.63261	0
ALG12	0	0	15.3743	0	0
IGKV2-14	0	0	32.5007	0	0
HEBP2	0	0	0.832879	0	0
RIOK3	108.597	114.793	224.635	95.0913	37.2147
CNOT3	32.1144	6.25234	34.7404	26.323	30.2641
APBA3	0	0	0	0	4.14951
APBA2	0	0	2.79721	0	0
MICALL1	0	0	0	1.93058	0
CTD-3088G3.8	0	0	1.10138	0	0
PGLS	0	0	19.0346	0	0
BANF1	0	0	0	23.9506	14.4344
RP11-104H15.10	0	6.87437	0	6.10001	0
RNVU1-9	0	206.9	0	0	364.107
RBMS1	1378.08	1380.08	799.494	1255.27	1383.01
RNVU1-7	0	206.9	0	0	364.107
LINC00266-1	0	0	5.67336	0	0
MORC2	16.8679	0	0	0	0
CNOT2	3706.21	3049.06	4644.39	2986.54	3162.26
MORC4	0	0	0	6.37611	0
ARL8B	82.1437	31.9912	35.5443	185.878	56.2989
CHKB-CPT1B	0	0	9.83209	0	0
ARL8A	0	4.67379	0	5.51652	0
PTPRZ1	20.5345	47.0605	101.498	174.805	58.4591
TTC7B	19.5681	13.7175	42.2006	48.033	16.0936
C1orf61	1.38027	0	0	0	0
RB1CC1	0	0	23.605	25.6741	0
TRIM9	15.0495	22.4163	83.214	20.7538	0
SPTBN4	0	0	0	3.94427	0
RP11-80H5.5	5.0654	23.6729	6.57552	20.956	15.6225
MTND5P7	0	0	0	5.49901	0
VPS25	0	17.6255	0	0	0
[truncated: 5,439 more rows]
